# Supplementary material for: Synthesis, Biological Evaluation, and In Silico Studies of New Acetylcholinesterase Inhibitors Based on Quinoxaline Scaffold
Source: Molecules. 2021 Aug 12;26(16):4895. doi: 10.3390/molecules26164895 (PMC8400540; doi:10.3390/molecules26164895)
Supplement: Supplementary file 1 [file molecules-26-04895-s001.zip]

Archive with 38 entries (35 files):
- Supplementary-revised/
- Supplementary-revised/compounds 6a-6c and thioflavinT/
- Supplementary-revised/compounds 6a-6c and thioflavinT/6a-4ey5.pdb
- Supplementary-revised/compounds 6a-6c and thioflavinT/6b-4ey5.pdb
- Supplementary-revised/compounds 6a-6c and thioflavinT/6c-4ey5.pdb
- Supplementary-revised/compounds 6a-6c and thioflavinT/thioflavinT-4ey5.pdb
- Supplementary-revised/structure design-4ey5 complex/
- Supplementary-revised/structure design-4ey5 complex/10-4ey5.pdb
- Supplementary-revised/structure design-4ey5 complex/11-4ey5.pdb
- Supplementary-revised/structure design-4ey5 complex/12-4ey5.pdb
- Supplementary-revised/structure design-4ey5 complex/13-4ey5.pdb
- Supplementary-revised/structure design-4ey5 complex/14-4ey5.pdb
- Supplementary-revised/structure design-4ey5 complex/15-4ey5.pdb
- Supplementary-revised/structure design-4ey5 complex/16-4ey5.pdb
- Supplementary-revised/structure design-4ey5 complex/17-4ey5.pdb
- Supplementary-revised/structure design-4ey5 complex/18-4ey5.pdb
- Supplementary-revised/structure design-4ey5 complex/19-4ey5.pdb
- Supplementary-revised/structure design-4ey5 complex/20-4ey5.pdb
- Supplementary-revised/structure design-4ey5 complex/21-4ey5.pdb
- Supplementary-revised/structure design-4ey5 complex/22-4ey5.pdb
- Supplementary-revised/structure design-4ey5 complex/23-4ey5.pdb
- Supplementary-revised/structure design-4ey5 complex/24-4ey5.pdb
- Supplementary-revised/structure design-4ey5 complex/25-4ey5.pdb
- Supplementary-revised/structure design-4ey5 complex/26-4ey5.pdb
- Supplementary-revised/structure design-4ey5 complex/27-4ey5.pdb
- Supplementary-revised/structure design-4ey5 complex/28-4ey5.pdb
- Supplementary-revised/structure design-4ey5 complex/29-4ey5.pdb
- Supplementary-revised/structure design-4ey5 complex/30-4ey5.pdb
- Supplementary-revised/structure design-4ey5 complex/31-4ey5.pdb
- Supplementary-revised/structure design-4ey5 complex/32-4ey5.pdb
- Supplementary-revised/structure design-4ey5 complex/33-4ey5.pdb
- Supplementary-revised/structure design-4ey5 complex/34-4ey5.pdb
- Supplementary-revised/structure design-4ey5 complex/35-4ey5.pdb
- Supplementary-revised/structure design-4ey5 complex/36-4ey5.pdb
- Supplementary-revised/structure design-4ey5 complex/7-4ey5.pdb
- Supplementary-revised/structure design-4ey5 complex/8-4ey5.pdb
- Supplementary-revised/structure design-4ey5 complex/9-4ey5.pdb
- Supplementary-revised/supplementary Materials 07-08-21.pdf
