# Supplementary material for: Synthesis, Biological Evaluation, and In Silico Studies of New Acetylcholinesterase Inhibitors Based on Quinoxaline Scaffold
Source: Molecules. 2021 Aug 12;26(16):4895. doi: 10.3390/molecules26164895 (PMC8400540; doi:10.3390/molecules26164895)
Supplement: Supplementary file 1 [file molecules-26-04895-s001.zip › Supplementary-revised/structure design-4ey5 complex/25-4ey5.pdb]

REMARK   4 XXXX COMPLIES WITH FORMAT V. 2.0
ATOM      1  N   GLU A   4       2.048 -35.315  69.551  1.00 83.17      25_4 N  
ATOM      2  HN1 GLU A   4       2.050 -36.335  69.536  1.00  0.00      25_4 H  
ATOM      3  HN2 GLU A   4       1.279 -34.945  70.110  1.00  0.00      25_4 H  
ATOM      4  HN3 GLU A   4       2.825 -34.942  70.096  1.00  0.00      25_4 H  
ATOM      5  CA  GLU A   4       2.035 -34.784  68.192  1.00 88.13      25_4 C  
ATOM      6  C   GLU A   4       3.245 -35.296  67.412  1.00 87.73      25_4 C  
ATOM      7  O   GLU A   4       4.371 -35.272  67.915  1.00 85.21      25_4 O  
ATOM      8  CB  GLU A   4       2.032 -33.252  68.214  1.00 96.10      25_4 C  
ATOM      9  CG  GLU A   4       1.752 -32.597  66.864  1.00 86.52      25_4 C  
ATOM     10  CD  GLU A   4       0.274 -32.606  66.504  1.00101.70      25_4 C  
ATOM     11  OE1 GLU A   4      -0.549 -32.909  67.398  1.00102.83      25_4 O  
ATOM     12  OE2 GLU A   4      -0.064 -32.308  65.332  1.00 90.57      25_4 O  
ATOM     13  N   ASP A   5       3.007 -35.762  66.188  1.00 69.70      25_4 N  
ATOM     14  HN  ASP A   5       2.057 -35.730  65.819  1.00  0.00      25_4 H  
ATOM     15  CA  ASP A   5       4.074 -36.317  65.363  1.00 63.61      25_4 C  
ATOM     16  C   ASP A   5       4.680 -35.225  64.485  1.00 71.26      25_4 C  
ATOM     17  O   ASP A   5       4.013 -34.688  63.601  1.00 67.26      25_4 O  
ATOM     18  CB  ASP A   5       3.542 -37.467  64.507  1.00 56.63      25_4 C  
ATOM     19  CG  ASP A   5       4.650 -38.318  63.909  1.00 62.33      25_4 C  
ATOM     20  OD1 ASP A   5       4.382 -39.510  63.620  1.00 53.30      25_4 O  
ATOM     21  OD2 ASP A   5       5.782 -37.804  63.731  1.00 60.22      25_4 O  
ATOM     22  N   ALA A   6       5.948 -34.907  64.732  1.00 72.07      25_4 N  
ATOM     23  HN  ALA A   6       6.476 -35.461  65.407  1.00  0.00      25_4 H  
ATOM     24  CA  ALA A   6       6.604 -33.789  64.065  1.00 61.44      25_4 C  
ATOM     25  C   ALA A   6       6.844 -34.045  62.582  1.00 63.59      25_4 C  
ATOM     26  O   ALA A   6       6.985 -33.099  61.806  1.00 66.62      25_4 O  
ATOM     27  CB  ALA A   6       7.915 -33.448  64.757  1.00 48.21      25_4 C  
ATOM     28  N   GLU A   7       6.898 -35.318  62.195  1.00 61.28      25_4 N  
ATOM     29  HN  GLU A   7       6.753 -36.055  62.885  1.00  0.00      25_4 H  
ATOM     30  CA  GLU A   7       7.161 -35.684  60.803  1.00 59.13      25_4 C  
ATOM     31  C   GLU A   7       5.989 -35.309  59.892  1.00 54.14      25_4 C  
ATOM     32  O   GLU A   7       6.151 -35.149  58.683  1.00 55.42      25_4 O  
ATOM     33  CB  GLU A   7       7.453 -37.183  60.687  1.00 60.71      25_4 C  
ATOM     34  CG  GLU A   7       8.714 -37.644  61.407  1.00 55.58      25_4 C  
ATOM     35  CD  GLU A   7       9.998 -37.126  60.768  1.00 68.71      25_4 C  
ATOM     36  OE1 GLU A   7      10.002 -36.824  59.551  1.00 57.22      25_4 O  
ATOM     37  OE2 GLU A   7      11.014 -37.027  61.492  1.00 78.33      25_4 O  
ATOM     38  N   LEU A   8       4.816 -35.166  60.492  1.00 48.30      25_4 N  
ATOM     39  HN  LEU A   8       4.773 -35.257  61.507  1.00  0.00      25_4 H  
ATOM     40  CA  LEU A   8       3.591 -34.886  59.767  1.00 43.71      25_4 C  
ATOM     41  C   LEU A   8       3.225 -33.414  59.813  1.00 45.41      25_4 C  
ATOM     42  O   LEU A   8       2.095 -33.038  59.500  1.00 46.47      25_4 O  
ATOM     43  CB  LEU A   8       2.452 -35.709  60.361  1.00 44.51      25_4 C  
ATOM     44  CG  LEU A   8       2.764 -37.205  60.460  1.00 55.40      25_4 C  
ATOM     45  CD1 LEU A   8       1.566 -37.933  61.034  1.00 51.66      25_4 C  
ATOM     46  CD2 LEU A   8       3.175 -37.789  59.089  1.00 41.45      25_4 C  
ATOM     47  N   LEU A   9       4.175 -32.584  60.228  1.00 43.13      25_4 N  
ATOM     48  HN  LEU A   9       5.064 -32.964  60.554  1.00  0.00      25_4 H  
ATOM     49  CA  LEU A   9       3.972 -31.143  60.227  1.00 41.95      25_4 C  
ATOM     50  C   LEU A   9       4.979 -30.549  59.266  1.00 44.60      25_4 C  
ATOM     51  O   LEU A   9       6.175 -30.804  59.378  1.00 44.86      25_4 O  
ATOM     52  CB  LEU A   9       4.154 -30.551  61.629  1.00 48.73      25_4 C  
ATOM     53  CG  LEU A   9       3.163 -30.996  62.705  1.00 56.90      25_4 C  
ATOM     54  CD1 LEU A   9       3.474 -30.341  64.050  1.00 53.82      25_4 C  
ATOM     55  CD2 LEU A   9       1.731 -30.700  62.276  1.00 52.35      25_4 C  
ATOM     56  N   VAL A  10       4.482 -29.790  58.294  1.00 40.99      25_4 N  
ATOM     57  HN  VAL A  10       3.477 -29.621  58.265  1.00  0.00      25_4 H  
ATOM     58  CA  VAL A  10       5.327 -29.192  57.269  1.00 39.00      25_4 C  
ATOM     59  C   VAL A  10       4.870 -27.758  57.061  1.00 38.09      25_4 C  
ATOM     60  O   VAL A  10       3.680 -27.449  57.152  1.00 37.57      25_4 O  
ATOM     61  CB  VAL A  10       5.225 -29.959  55.923  1.00 43.62      25_4 C  
ATOM     62  CG1 VAL A  10       6.034 -29.274  54.835  1.00 46.55      25_4 C  
ATOM     63  CG2 VAL A  10       5.695 -31.387  56.085  1.00 50.15      25_4 C  
ATOM     64  N   THR A  11       5.820 -26.877  56.801  1.00 41.51      25_4 N  
ATOM     65  HN  THR A  11       6.797 -27.171  56.816  1.00  0.00      25_4 H  
ATOM     66  CA  THR A  11       5.494 -25.499  56.495  1.00 40.37      25_4 C  
ATOM     67  C   THR A  11       5.875 -25.256  55.050  1.00 41.41      25_4 C  
ATOM     68  O   THR A  11       7.021 -25.480  54.665  1.00 40.59      25_4 O  
ATOM     69  CB  THR A  11       6.254 -24.517  57.425  1.00 39.69      25_4 C  
ATOM     70  OG1 THR A  11       5.755 -24.645  58.767  1.00 46.02      25_4 O  
ATOM     71  HG1 THR A  11       6.220 -24.044  59.336  1.00  0.00      25_4 H  
ATOM     72  CG2 THR A  11       6.069 -23.078  56.956  1.00 34.47      25_4 C  
ATOM     73  N   VAL A  12       4.908 -24.831  54.244  1.00 35.45      25_4 N  
ATOM     74  HN  VAL A  12       3.953 -24.762  54.597  1.00  0.00      25_4 H  
ATOM     75  CA  VAL A  12       5.193 -24.462  52.861  1.00 41.51      25_4 C  
ATOM     76  C   VAL A  12       5.001 -22.959  52.747  1.00 40.21      25_4 C  
ATOM     77  O   VAL A  12       4.535 -22.324  53.690  1.00 45.38      25_4 O  
ATOM     78  CB  VAL A  12       4.281 -25.208  51.842  1.00 35.69      25_4 C  
ATOM     79  CG1 VAL A  12       4.599 -26.689  51.823  1.00 32.69      25_4 C  
ATOM     80  CG2 VAL A  12       2.801 -24.981  52.145  1.00 32.35      25_4 C  
ATOM     81  N   ARG A  13       5.350 -22.395  51.600  1.00 37.13      25_4 N  
ATOM     82  HN  ARG A  13       5.700 -22.982  50.843  1.00  0.00      25_4 H  
ATOM     83  CA  ARG A  13       5.245 -20.954  51.394  1.00 39.56      25_4 C  
ATOM     84  C   ARG A  13       3.899 -20.352  51.784  1.00 42.47      25_4 C  
ATOM     85  O   ARG A  13       3.840 -19.221  52.253  1.00 50.45      25_4 O  
ATOM     86  CB  ARG A  13       5.595 -20.587  49.946  1.00 38.01      25_4 C  
ATOM     87  CG  ARG A  13       7.061 -20.836  49.638  1.00 47.77      25_4 C  
ATOM     88  CD  ARG A  13       7.558 -20.099  48.402  1.00 63.39      25_4 C  
ATOM     89  NE  ARG A  13       8.910 -20.544  48.059  1.00 72.01      25_4 N  
ATOM     90  HE  ARG A  13       9.335 -21.255  48.653  1.00  0.00      25_4 H  
ATOM     91  CZ  ARG A  13       9.627 -20.094  47.034  1.00 68.68      25_4 C  
ATOM     92  NH1 ARG A  13       9.133 -19.162  46.228  1.00 63.33      25_4 N  
ATOM     93 1HH1 ARG A  13       8.198 -18.790  46.392  1.00  0.00      25_4 H  
ATOM     94 2HH1 ARG A  13       9.683 -18.817  45.442  1.00  0.00      25_4 H  
ATOM     95  NH2 ARG A  13      10.845 -20.579  46.820  1.00 66.93      25_4 N  
ATOM     96 1HH2 ARG A  13      11.225 -21.295  47.439  1.00  0.00      25_4 H  
ATOM     97 2HH2 ARG A  13      11.395 -20.234  46.034  1.00  0.00      25_4 H  
ATOM     98  N   GLY A  14       2.821 -21.104  51.601  1.00 40.34      25_4 N  
ATOM     99  HN  GLY A  14       2.926 -22.062  51.266  1.00  0.00      25_4 H  
ATOM    100  CA  GLY A  14       1.497 -20.582  51.871  1.00 35.06      25_4 C  
ATOM    101  C   GLY A  14       1.105 -20.682  53.331  1.00 44.02      25_4 C  
ATOM    102  O   GLY A  14       0.143 -20.050  53.772  1.00 43.42      25_4 O  
ATOM    103  N   GLY A  15       1.842 -21.490  54.086  1.00 37.59      25_4 N  
ATOM    104  HN  GLY A  15       2.677 -21.924  53.693  1.00  0.00      25_4 H  
ATOM    105  CA  GLY A  15       1.474 -21.761  55.460  1.00 38.52      25_4 C  
ATOM    106  C   GLY A  15       1.776 -23.180  55.893  1.00 38.44      25_4 C  
ATOM    107  O   GLY A  15       2.570 -23.886  55.264  1.00 44.61      25_4 O  
ATOM    108  N   ARG A  16       1.115 -23.595  56.968  1.00 38.98      25_4 N  
ATOM    109  HN  ARG A  16       0.359 -23.013  57.330  1.00  0.00      25_4 H  
ATOM    110  CA  ARG A  16       1.421 -24.842  57.651  1.00 42.64      25_4 C  
ATOM    111  C   ARG A  16       0.446 -25.960  57.294  1.00 42.41      25_4 C  
ATOM    112  O   ARG A  16      -0.749 -25.715  57.100  1.00 38.61      25_4 O  
ATOM    113  CB  ARG A  16       1.418 -24.614  59.171  1.00 45.77      25_4 C  
ATOM    114  CG  ARG A  16       2.629 -23.846  59.711  1.00 50.27      25_4 C  
ATOM    115  CD  ARG A  16       2.553 -23.660  61.244  1.00 54.77      25_4 C  
ATOM    116  NE  ARG A  16       1.391 -22.869  61.642  1.00 48.21      25_4 N  
ATOM    117  HE  ARG A  16       1.096 -22.114  61.023  1.00  0.00      25_4 H  
ATOM    118  CZ  ARG A  16       0.691 -23.066  62.756  1.00 64.97      25_4 C  
ATOM    119  NH1 ARG A  16       1.033 -24.032  63.601  1.00 57.03      25_4 N  
ATOM    120 1HH1 ARG A  16       0.496 -24.183  64.455  1.00  0.00      25_4 H  
ATOM    121 2HH1 ARG A  16       1.838 -24.623  63.394  1.00  0.00      25_4 H  
ATOM    122  NH2 ARG A  16      -0.357 -22.296  63.025  1.00 60.92      25_4 N  
ATOM    123 1HH2 ARG A  16      -0.894 -22.447  63.879  1.00  0.00      25_4 H  
ATOM    124 2HH2 ARG A  16      -0.620 -21.554  62.376  1.00  0.00      25_4 H  
ATOM    125  N   LEU A  17       0.967 -27.187  57.234  1.00 38.07      25_4 N  
ATOM    126  HN  LEU A  17       1.957 -27.309  57.446  1.00  0.00      25_4 H  
ATOM    127  CA  LEU A  17       0.176 -28.364  56.876  1.00 43.10      25_4 C  
ATOM    128  C   LEU A  17       0.312 -29.474  57.908  1.00 40.21      25_4 C  
ATOM    129  O   LEU A  17       1.372 -29.655  58.511  1.00 40.01      25_4 O  
ATOM    130  CB  LEU A  17       0.638 -28.938  55.528  1.00 37.32      25_4 C  
ATOM    131  CG  LEU A  17       0.737 -28.025  54.320  1.00 41.45      25_4 C  
ATOM    132  CD1 LEU A  17       1.440 -28.757  53.184  1.00 42.26      25_4 C  
ATOM    133  CD2 LEU A  17      -0.648 -27.568  53.894  1.00 46.18      25_4 C  
ATOM    134  N   ARG A  18      -0.755 -30.245  58.069  1.00 37.45      25_4 N  
ATOM    135  HN  ARG A  18      -1.632 -29.981  57.620  1.00  0.00      25_4 H  
ATOM    136  CA  ARG A  18      -0.706 -31.460  58.871  1.00 43.92      25_4 C  
ATOM    137  C   ARG A  18      -1.023 -32.688  58.006  1.00 45.88      25_4 C  
ATOM    138  O   ARG A  18      -2.102 -32.794  57.417  1.00 38.38      25_4 O  
ATOM    139  CB  ARG A  18      -1.688 -31.361  60.040  1.00 43.27      25_4 C  
ATOM    140  CG  ARG A  18      -1.759 -32.595  60.933  1.00 51.75      25_4 C  
ATOM    141  CD  ARG A  18      -2.631 -32.298  62.150  1.00 67.90      25_4 C  
ATOM    142  NE  ARG A  18      -3.743 -31.415  61.789  1.00 73.21      25_4 N  
ATOM    143  HE  ARG A  18      -3.585 -30.408  61.835  1.00  0.00      25_4 H  
ATOM    144  CZ  ARG A  18      -4.947 -31.837  61.405  1.00 73.86      25_4 C  
ATOM    145  NH1 ARG A  18      -5.211 -33.142  61.350  1.00 59.12      25_4 N  
ATOM    146 1HH1 ARG A  18      -4.488 -33.818  61.595  1.00  0.00      25_4 H  
ATOM    147 2HH1 ARG A  18      -6.133 -33.465  61.056  1.00  0.00      25_4 H  
ATOM    148  NH2 ARG A  18      -5.890 -30.955  61.085  1.00 60.56      25_4 N  
ATOM    149 1HH2 ARG A  18      -5.688 -29.956  61.127  1.00  0.00      25_4 H  
ATOM    150 2HH2 ARG A  18      -6.812 -31.278  60.791  1.00  0.00      25_4 H  
ATOM    151  N   GLY A  19      -0.074 -33.612  57.932  1.00 39.41      25_4 N  
ATOM    152  HN  GLY A  19       0.814 -33.453  58.408  1.00  0.00      25_4 H  
ATOM    153  CA  GLY A  19      -0.269 -34.841  57.192  1.00 39.32      25_4 C  
ATOM    154  C   GLY A  19      -0.719 -36.030  58.024  1.00 41.35      25_4 C  
ATOM    155  O   GLY A  19      -1.202 -35.892  59.144  1.00 43.97      25_4 O  
ATOM    156  N   ILE A  20      -0.552 -37.215  57.452  1.00 42.79      25_4 N  
ATOM    157  HN  ILE A  20      -0.064 -37.264  56.558  1.00  0.00      25_4 H  
ATOM    158  CA  ILE A  20      -1.036 -38.441  58.049  1.00 35.25      25_4 C  
ATOM    159  C   ILE A  20      -0.046 -39.553  57.744  1.00 44.34      25_4 C  
ATOM    160  O   ILE A  20       0.586 -39.566  56.684  1.00 45.84      25_4 O  
ATOM    161  CB  ILE A  20      -2.430 -38.804  57.510  1.00 45.92      25_4 C  
ATOM    162  CG1 ILE A  20      -3.025 -39.977  58.291  1.00 38.19      25_4 C  
ATOM    163  CG2 ILE A  20      -2.384 -39.103  55.979  1.00 40.25      25_4 C  
ATOM    164  CD1 ILE A  20      -4.492 -40.237  57.952  1.00 35.50      25_4 C  
ATOM    165  N   ARG A  21       0.109 -40.470  58.692  1.00 47.66      25_4 N  
ATOM    166  HN  ARG A  21      -0.407 -40.369  59.566  1.00  0.00      25_4 H  
ATOM    167  CA  ARG A  21       0.991 -41.612  58.523  1.00 45.07      25_4 C  
ATOM    168  C   ARG A  21       0.177 -42.718  57.875  1.00 43.87      25_4 C  
ATOM    169  O   ARG A  21      -0.951 -42.985  58.288  1.00 43.48      25_4 O  
ATOM    170  CB  ARG A  21       1.530 -42.060  59.884  1.00 48.28      25_4 C  
ATOM    171  CG  ARG A  21       2.857 -42.799  59.833  1.00 52.62      25_4 C  
ATOM    172  CD  ARG A  21       3.472 -42.949  61.242  1.00 63.39      25_4 C  
ATOM    173  NE  ARG A  21       2.508 -43.464  62.210  1.00 57.05      25_4 N  
ATOM    174  HE  ARG A  21       2.197 -44.430  62.102  1.00  0.00      25_4 H  
ATOM    175  CZ  ARG A  21       2.006 -42.762  63.223  1.00 62.32      25_4 C  
ATOM    176  NH1 ARG A  21       2.390 -41.503  63.432  1.00 51.07      25_4 N  
ATOM    177 1HH1 ARG A  21       2.005 -40.965  64.208  1.00  0.00      25_4 H  
ATOM    178 2HH1 ARG A  21       3.073 -41.068  62.811  1.00  0.00      25_4 H  
ATOM    179  NH2 ARG A  21       1.118 -43.327  64.030  1.00 59.94      25_4 N  
ATOM    180 1HH2 ARG A  21       0.733 -42.789  64.806  1.00  0.00      25_4 H  
ATOM    181 2HH2 ARG A  21       0.824 -44.291  63.870  1.00  0.00      25_4 H  
ATOM    182  N   LEU A  22       0.731 -43.336  56.838  1.00 41.85      25_4 N  
ATOM    183  HN  LEU A  22       1.658 -43.051  56.523  1.00  0.00      25_4 H  
ATOM    184  CA  LEU A  22       0.039 -44.413  56.142  1.00 39.60      25_4 C  
ATOM    185  C   LEU A  22       0.837 -45.702  56.296  1.00 45.13      25_4 C  
ATOM    186  O   LEU A  22       2.066 -45.668  56.323  1.00 44.81      25_4 O  
ATOM    187  CB  LEU A  22      -0.119 -44.085  54.646  1.00 39.23      25_4 C  
ATOM    188  CG  LEU A  22      -0.955 -42.878  54.211  1.00 45.49      25_4 C  
ATOM    189  CD1 LEU A  22      -1.022 -42.783  52.678  1.00 37.36      25_4 C  
ATOM    190  CD2 LEU A  22      -2.353 -42.911  54.815  1.00 37.02      25_4 C  
ATOM    191  N   LYS A  23       0.135 -46.832  56.380  1.00 46.44      25_4 N  
ATOM    192  HN  LYS A  23      -0.884 -46.778  56.379  1.00  0.00      25_4 H  
ATOM    193  CA  LYS A  23       0.768 -48.144  56.473  1.00 37.53      25_4 C  
ATOM    194  C   LYS A  23       0.947 -48.783  55.098  1.00 35.73      25_4 C  
ATOM    195  O   LYS A  23       0.110 -48.616  54.215  1.00 39.94      25_4 O  
ATOM    196  CB  LYS A  23      -0.092 -49.093  57.318  1.00 35.89      25_4 C  
ATOM    197  CG  LYS A  23      -0.451 -48.598  58.694  1.00 50.57      25_4 C  
ATOM    198  CD  LYS A  23      -1.075 -49.716  59.529  1.00 48.16      25_4 C  
ATOM    199  CE  LYS A  23      -2.385 -50.195  58.932  1.00 52.17      25_4 C  
ATOM    200  NZ  LYS A  23      -2.994 -51.318  59.709  1.00 56.66      25_4 N  
ATOM    201  HZ1 LYS A  23      -3.875 -51.640  59.308  1.00  0.00      25_4 H  
ATOM    202  HZ2 LYS A  23      -3.109 -51.065  60.690  1.00  0.00      25_4 H  
ATOM    203  HZ3 LYS A  23      -2.336 -52.090  59.815  1.00  0.00      25_4 H  
ATOM    204  N   THR A  24       2.038 -49.522  54.931  1.00 34.52      25_4 N  
ATOM    205  HN  THR A  24       2.779 -49.461  55.629  1.00  0.00      25_4 H  
ATOM    206  CA  THR A  24       2.223 -50.416  53.794  1.00 44.84      25_4 C  
ATOM    207  C   THR A  24       2.818 -51.711  54.338  1.00 45.20      25_4 C  
ATOM    208  O   THR A  24       3.326 -51.739  55.461  1.00 42.01      25_4 O  
ATOM    209  CB  THR A  24       3.195 -49.842  52.713  1.00 37.24      25_4 C  
ATOM    210  OG1 THR A  24       4.553 -50.149  53.063  1.00 36.74      25_4 O  
ATOM    211  HG1 THR A  24       4.658 -51.088  53.165  1.00  0.00      25_4 H  
ATOM    212  CG2 THR A  24       3.027 -48.338  52.550  1.00 36.89      25_4 C  
ATOM    213  N   PRO A  25       2.767 -52.789  53.544  1.00 47.04      25_4 N  
ATOM    214  CA  PRO A  25       3.411 -54.049  53.927  1.00 43.45      25_4 C  
ATOM    215  C   PRO A  25       4.917 -53.934  54.161  1.00 46.59      25_4 C  
ATOM    216  O   PRO A  25       5.498 -54.848  54.731  1.00 49.25      25_4 O  
ATOM    217  CB  PRO A  25       3.159 -54.938  52.713  1.00 38.62      25_4 C  
ATOM    218  CG  PRO A  25       1.901 -54.430  52.150  1.00 42.91      25_4 C  
ATOM    219  CD  PRO A  25       1.922 -52.951  52.348  1.00 43.25      25_4 C  
ATOM    220  N   GLY A  26       5.543 -52.849  53.715  1.00 43.04      25_4 N  
ATOM    221  HN  GLY A  26       5.008 -52.122  53.240  1.00  0.00      25_4 H  
ATOM    222  CA  GLY A  26       6.977 -52.681  53.893  1.00 37.67      25_4 C  
ATOM    223  C   GLY A  26       7.349 -51.605  54.904  1.00 43.06      25_4 C  
ATOM    224  O   GLY A  26       8.526 -51.279  55.080  1.00 40.55      25_4 O  
ATOM    225  N   GLY A  27       6.348 -51.047  55.576  1.00 32.22      25_4 N  
ATOM    226  HN  GLY A  27       5.394 -51.378  55.430  1.00  0.00      25_4 H  
ATOM    227  CA  GLY A  27       6.600 -49.972  56.515  1.00 42.26      25_4 C  
ATOM    228  C   GLY A  27       5.804 -48.712  56.228  1.00 45.04      25_4 C  
ATOM    229  O   GLY A  27       5.108 -48.618  55.217  1.00 48.73      25_4 O  
ATOM    230  N   PRO A  28       5.897 -47.730  57.129  1.00 45.03      25_4 N  
ATOM    231  CA  PRO A  28       5.097 -46.509  57.001  1.00 43.68      25_4 C  
ATOM    232  C   PRO A  28       5.585 -45.534  55.931  1.00 42.27      25_4 C  
ATOM    233  O   PRO A  28       6.698 -45.618  55.408  1.00 38.56      25_4 O  
ATOM    234  CB  PRO A  28       5.211 -45.867  58.394  1.00 37.62      25_4 C  
ATOM    235  CG  PRO A  28       6.478 -46.385  58.936  1.00 36.73      25_4 C  
ATOM    236  CD  PRO A  28       6.628 -47.783  58.406  1.00 31.56      25_4 C  
ATOM    237  N   VAL A  29       4.719 -44.577  55.638  1.00 32.44      25_4 N  
ATOM    238  HN  VAL A  29       3.838 -44.540  56.151  1.00  0.00      25_4 H  
ATOM    239  CA  VAL A  29       4.971 -43.585  54.622  1.00 32.11      25_4 C  
ATOM    240  C   VAL A  29       4.276 -42.328  55.126  1.00 38.28      25_4 C  
ATOM    241  O   VAL A  29       3.272 -42.425  55.845  1.00 37.83      25_4 O  
ATOM    242  CB  VAL A  29       4.373 -44.079  53.269  1.00 35.59      25_4 C  
ATOM    243  CG1 VAL A  29       3.681 -42.966  52.532  1.00 33.21      25_4 C  
ATOM    244  CG2 VAL A  29       5.439 -44.774  52.422  1.00 26.27      25_4 C  
ATOM    245  N   SER A  30       4.813 -41.152  54.809  1.00 35.78      25_4 N  
ATOM    246  HN  SER A  30       5.702 -41.114  54.310  1.00  0.00      25_4 H  
ATOM    247  CA  SER A  30       4.127 -39.914  55.177  1.00 39.82      25_4 C  
ATOM    248  C   SER A  30       3.320 -39.414  53.980  1.00 42.13      25_4 C  
ATOM    249  O   SER A  30       3.795 -39.441  52.851  1.00 39.65      25_4 O  
ATOM    250  CB  SER A  30       5.111 -38.827  55.630  1.00 45.45      25_4 C  
ATOM    251  OG  SER A  30       6.123 -39.330  56.487  1.00 49.15      25_4 O  
ATOM    252  HG  SER A  30       6.732 -38.657  56.767  1.00  0.00      25_4 H  
ATOM    253  N   ALA A  31       2.102 -38.953  54.234  1.00 39.75      25_4 N  
ATOM    254  HN  ALA A  31       1.761 -38.939  55.195  1.00  0.00      25_4 H  
ATOM    255  CA  ALA A  31       1.250 -38.470  53.170  1.00 38.80      25_4 C  
ATOM    256  C   ALA A  31       0.631 -37.129  53.522  1.00 43.40      25_4 C  
ATOM    257  O   ALA A  31       0.140 -36.919  54.638  1.00 34.66      25_4 O  
ATOM    258  CB  ALA A  31       0.169 -39.480  52.854  1.00 38.61      25_4 C  
ATOM    259  N   PHE A  32       0.666 -36.222  52.550  1.00 35.99      25_4 N  
ATOM    260  HN  PHE A  32       1.156 -36.448  51.685  1.00  0.00      25_4 H  
ATOM    261  CA  PHE A  32       0.032 -34.923  52.676  1.00 31.41      25_4 C  
ATOM    262  C   PHE A  32      -0.953 -34.789  51.529  1.00 38.64      25_4 C  
ATOM    263  O   PHE A  32      -0.565 -34.655  50.358  1.00 39.14      25_4 O  
ATOM    264  CB  PHE A  32       1.087 -33.818  52.692  1.00 31.72      25_4 C  
ATOM    265  CG  PHE A  32       2.117 -34.002  53.777  1.00 40.77      25_4 C  
ATOM    266  CD1 PHE A  32       3.205 -34.839  53.585  1.00 39.58      25_4 C  
ATOM    267  CD2 PHE A  32       1.976 -33.369  55.000  1.00 33.79      25_4 C  
ATOM    268  CE1 PHE A  32       4.141 -35.027  54.589  1.00 47.20      25_4 C  
ATOM    269  CE2 PHE A  32       2.911 -33.554  56.007  1.00 44.51      25_4 C  
ATOM    270  CZ  PHE A  32       3.990 -34.384  55.801  1.00 40.19      25_4 C  
ATOM    271  N   LEU A  33      -2.233 -34.874  51.874  1.00 33.00      25_4 N  
ATOM    272  HN  LEU A  33      -2.483 -34.846  52.863  1.00  0.00      25_4 H  
ATOM    273  CA  LEU A  33      -3.287 -35.005  50.884  1.00 35.73      25_4 C  
ATOM    274  C   LEU A  33      -4.203 -33.809  50.941  1.00 38.88      25_4 C  
ATOM    275  O   LEU A  33      -4.585 -33.380  52.031  1.00 33.92      25_4 O  
ATOM    276  CB  LEU A  33      -4.097 -36.271  51.165  1.00 37.58      25_4 C  
ATOM    277  CG  LEU A  33      -3.276 -37.556  51.304  1.00 36.27      25_4 C  
ATOM    278  CD1 LEU A  33      -4.182 -38.737  51.635  1.00 32.40      25_4 C  
ATOM    279  CD2 LEU A  33      -2.471 -37.818  50.030  1.00 33.32      25_4 C  
ATOM    280  N   GLY A  34      -4.569 -33.277  49.774  1.00 24.53      25_4 N  
ATOM    281  HN  GLY A  34      -4.185 -33.655  48.908  1.00  0.00      25_4 H  
ATOM    282  CA  GLY A  34      -5.506 -32.167  49.716  1.00 22.75      25_4 C  
ATOM    283  C   GLY A  34      -4.857 -30.824  50.029  1.00 32.37      25_4 C  
ATOM    284  O   GLY A  34      -5.465 -29.975  50.673  1.00 36.51      25_4 O  
ATOM    285  N   ILE A  35      -3.611 -30.639  49.597  1.00 32.54      25_4 N  
ATOM    286  HN  ILE A  35      -3.118 -31.418  49.160  1.00  0.00      25_4 H  
ATOM    287  CA  ILE A  35      -2.928 -29.353  49.731  1.00 33.97      25_4 C  
ATOM    288  C   ILE A  35      -3.378 -28.395  48.633  1.00 37.21      25_4 C  
ATOM    289  O   ILE A  35      -3.173 -28.670  47.450  1.00 40.18      25_4 O  
ATOM    290  CB  ILE A  35      -1.422 -29.510  49.536  1.00 35.81      25_4 C  
ATOM    291  CG1 ILE A  35      -0.851 -30.588  50.457  1.00 32.33      25_4 C  
ATOM    292  CG2 ILE A  35      -0.720 -28.174  49.736  1.00 33.80      25_4 C  
ATOM    293  CD1 ILE A  35       0.602 -30.905  50.151  1.00 29.48      25_4 C  
ATOM    294  N   PRO A  36      -3.968 -27.254  49.009  1.00 36.77      25_4 N  
ATOM    295  CA  PRO A  36      -4.406 -26.297  47.981  1.00 29.22      25_4 C  
ATOM    296  C   PRO A  36      -3.233 -25.644  47.235  1.00 36.93      25_4 C  
ATOM    297  O   PRO A  36      -2.331 -25.125  47.880  1.00 38.90      25_4 O  
ATOM    298  CB  PRO A  36      -5.165 -25.244  48.790  1.00 35.55      25_4 C  
ATOM    299  CG  PRO A  36      -4.537 -25.299  50.164  1.00 35.22      25_4 C  
ATOM    300  CD  PRO A  36      -4.182 -26.753  50.380  1.00 35.14      25_4 C  
ATOM    301  N   PHE A  37      -3.243 -25.662  45.903  1.00 32.85      25_4 N  
ATOM    302  HN  PHE A  37      -3.987 -26.152  45.406  1.00  0.00      25_4 H  
ATOM    303  CA  PHE A  37      -2.188 -24.980  45.153  1.00 36.96      25_4 C  
ATOM    304  C   PHE A  37      -2.706 -23.810  44.312  1.00 37.40      25_4 C  
ATOM    305  O   PHE A  37      -1.923 -23.052  43.742  1.00 39.03      25_4 O  
ATOM    306  CB  PHE A  37      -1.364 -25.958  44.306  1.00 35.26      25_4 C  
ATOM    307  CG  PHE A  37      -2.124 -26.593  43.166  1.00 35.33      25_4 C  
ATOM    308  CD1 PHE A  37      -2.154 -25.993  41.911  1.00 33.31      25_4 C  
ATOM    309  CD2 PHE A  37      -2.760 -27.820  43.333  1.00 34.88      25_4 C  
ATOM    310  CE1 PHE A  37      -2.835 -26.582  40.849  1.00 35.05      25_4 C  
ATOM    311  CE2 PHE A  37      -3.444 -28.421  42.267  1.00 38.38      25_4 C  
ATOM    312  CZ  PHE A  37      -3.482 -27.795  41.026  1.00 33.33      25_4 C  
ATOM    313  N   ALA A  38      -4.024 -23.652  44.261  1.00 31.25      25_4 N  
ATOM    314  HN  ALA A  38      -4.627 -24.325  44.734  1.00  0.00      25_4 H  
ATOM    315  CA  ALA A  38      -4.626 -22.535  43.541  1.00 32.90      25_4 C  
ATOM    316  C   ALA A  38      -5.832 -22.023  44.289  1.00 36.97      25_4 C  
ATOM    317  O   ALA A  38      -6.402 -22.730  45.117  1.00 32.49      25_4 O  
ATOM    318  CB  ALA A  38      -5.038 -22.954  42.118  1.00 32.35      25_4 C  
ATOM    319  N   GLU A  39      -6.217 -20.788  43.993  1.00 38.44      25_4 N  
ATOM    320  HN  GLU A  39      -5.593 -20.184  43.458  1.00  0.00      25_4 H  
ATOM    321  CA  GLU A  39      -7.511 -20.279  44.417  1.00 37.82      25_4 C  
ATOM    322  C   GLU A  39      -8.600 -21.090  43.718  1.00 42.70      25_4 C  
ATOM    323  O   GLU A  39      -8.454 -21.442  42.549  1.00 39.74      25_4 O  
ATOM    324  CB  GLU A  39      -7.636 -18.800  44.042  1.00 41.24      25_4 C  
ATOM    325  CG  GLU A  39      -6.780 -17.875  44.893  1.00 45.70      25_4 C  
ATOM    326  CD  GLU A  39      -7.229 -17.860  46.345  1.00 46.83      25_4 C  
ATOM    327  OE1 GLU A  39      -8.415 -17.559  46.592  1.00 54.10      25_4 O  
ATOM    328  OE2 GLU A  39      -6.405 -18.174  47.231  1.00 48.04      25_4 O  
ATOM    329  N   PRO A  40      -9.687 -21.407  44.434  1.00 43.76      25_4 N  
ATOM    330  CA  PRO A  40     -10.823 -22.104  43.812  1.00 33.54      25_4 C  
ATOM    331  C   PRO A  40     -11.310 -21.418  42.531  1.00 40.81      25_4 C  
ATOM    332  O   PRO A  40     -11.743 -20.269  42.577  1.00 47.75      25_4 O  
ATOM    333  CB  PRO A  40     -11.900 -22.030  44.893  1.00 39.86      25_4 C  
ATOM    334  CG  PRO A  40     -11.103 -22.031  46.195  1.00 41.07      25_4 C  
ATOM    335  CD  PRO A  40      -9.843 -21.264  45.895  1.00 37.96      25_4 C  
ATOM    336  N   PRO A  41     -11.236 -22.120  41.391  1.00 41.74      25_4 N  
ATOM    337  CA  PRO A  41     -11.635 -21.533  40.109  1.00 43.09      25_4 C  
ATOM    338  C   PRO A  41     -13.157 -21.552  39.931  1.00 48.40      25_4 C  
ATOM    339  O   PRO A  41     -13.664 -22.245  39.048  1.00 42.57      25_4 O  
ATOM    340  CB  PRO A  41     -10.964 -22.455  39.097  1.00 36.72      25_4 C  
ATOM    341  CG  PRO A  41     -10.941 -23.783  39.770  1.00 37.48      25_4 C  
ATOM    342  CD  PRO A  41     -10.783 -23.516  41.244  1.00 38.00      25_4 C  
ATOM    343  N   MET A  42     -13.867 -20.795  40.766  1.00 46.76      25_4 N  
ATOM    344  HN  MET A  42     -13.371 -20.188  41.419  1.00  0.00      25_4 H  
ATOM    345  CA  MET A  42     -15.330 -20.799  40.784  1.00 45.74      25_4 C  
ATOM    346  C   MET A  42     -15.905 -19.454  40.363  1.00 45.75      25_4 C  
ATOM    347  O   MET A  42     -15.184 -18.453  40.299  1.00 48.90      25_4 O  
ATOM    348  CB  MET A  42     -15.850 -21.095  42.193  1.00 52.56      25_4 C  
ATOM    349  CG  MET A  42     -15.086 -22.135  42.970  1.00 41.01      25_4 C  
ATOM    350  SD  MET A  42     -16.127 -22.785  44.284  1.00 68.26      25_4 S  
ATOM    351  CE  MET A  42     -17.150 -23.926  43.362  1.00 53.48      25_4 C  
ATOM    352  N   GLY A  43     -17.213 -19.435  40.116  1.00 42.61      25_4 N  
ATOM    353  HN  GLY A  43     -17.740 -20.306  40.183  1.00  0.00      25_4 H  
ATOM    354  CA  GLY A  43     -17.916 -18.215  39.754  1.00 39.19      25_4 C  
ATOM    355  C   GLY A  43     -17.279 -17.519  38.568  1.00 48.03      25_4 C  
ATOM    356  O   GLY A  43     -17.223 -18.077  37.465  1.00 45.89      25_4 O  
ATOM    357  N   PRO A  44     -16.778 -16.296  38.793  1.00 44.88      25_4 N  
ATOM    358  CA  PRO A  44     -16.086 -15.514  37.759  1.00 40.60      25_4 C  
ATOM    359  C   PRO A  44     -14.797 -16.188  37.278  1.00 48.71      25_4 C  
ATOM    360  O   PRO A  44     -14.334 -15.908  36.170  1.00 46.40      25_4 O  
ATOM    361  CB  PRO A  44     -15.780 -14.185  38.463  1.00 43.40      25_4 C  
ATOM    362  CG  PRO A  44     -15.842 -14.501  39.939  1.00 42.10      25_4 C  
ATOM    363  CD  PRO A  44     -16.871 -15.579  40.077  1.00 40.48      25_4 C  
ATOM    364  N   ARG A  45     -14.240 -17.085  38.089  1.00 51.27      25_4 N  
ATOM    365  HN  ARG A  45     -14.694 -17.312  38.973  1.00  0.00      25_4 H  
ATOM    366  CA  ARG A  45     -12.984 -17.751  37.731  1.00 49.89      25_4 C  
ATOM    367  C   ARG A  45     -13.117 -19.020  36.870  1.00 46.74      25_4 C  
ATOM    368  O   ARG A  45     -12.109 -19.585  36.437  1.00 43.41      25_4 O  
ATOM    369  CB  ARG A  45     -12.157 -18.043  38.982  1.00 46.68      25_4 C  
ATOM    370  CG  ARG A  45     -11.599 -16.798  39.634  1.00 52.00      25_4 C  
ATOM    371  CD  ARG A  45     -10.203 -17.057  40.183  1.00 75.32      25_4 C  
ATOM    372  NE  ARG A  45     -10.122 -16.868  41.630  1.00 73.50      25_4 N  
ATOM    373  HE  ARG A  45     -10.299 -17.675  42.228  1.00  0.00      25_4 H  
ATOM    374  CZ  ARG A  45      -9.832 -15.708  42.218  1.00 80.65      25_4 C  
ATOM    375  NH1 ARG A  45      -9.600 -14.628  41.480  1.00 81.62      25_4 N  
ATOM    376 1HH1 ARG A  45      -9.645 -14.690  40.463  1.00  0.00      25_4 H  
ATOM    377 2HH1 ARG A  45      -9.378 -13.740  41.930  1.00  0.00      25_4 H  
ATOM    378  NH2 ARG A  45      -9.773 -15.627  43.542  1.00 76.39      25_4 N  
ATOM    379 1HH2 ARG A  45      -9.951 -16.456  44.109  1.00  0.00      25_4 H  
ATOM    380 2HH2 ARG A  45      -9.551 -14.739  43.992  1.00  0.00      25_4 H  
ATOM    381  N   ARG A  46     -14.344 -19.470  36.629  1.00 42.94      25_4 N  
ATOM    382  HN  ARG A  46     -15.142 -19.015  37.073  1.00  0.00      25_4 H  
ATOM    383  CA  ARG A  46     -14.568 -20.606  35.738  1.00 44.48      25_4 C  
ATOM    384  C   ARG A  46     -14.053 -20.282  34.329  1.00 38.60      25_4 C  
ATOM    385  O   ARG A  46     -14.271 -19.183  33.826  1.00 47.57      25_4 O  
ATOM    386  CB  ARG A  46     -16.054 -20.992  35.710  1.00 40.15      25_4 C  
ATOM    387  CG  ARG A  46     -16.394 -22.104  34.720  1.00 40.92      25_4 C  
ATOM    388  CD  ARG A  46     -17.904 -22.315  34.599  1.00 38.16      25_4 C  
ATOM    389  NE  ARG A  46     -18.449 -23.115  35.695  1.00 42.06      25_4 N  
ATOM    390  HE  ARG A  46     -17.792 -23.551  36.342  1.00  0.00      25_4 H  
ATOM    391  CZ  ARG A  46     -19.749 -23.309  35.899  1.00 43.92      25_4 C  
ATOM    392  NH1 ARG A  46     -20.636 -22.755  35.081  1.00 44.29      25_4 N  
ATOM    393 1HH1 ARG A  46     -21.633 -22.904  35.237  1.00  0.00      25_4 H  
ATOM    394 2HH1 ARG A  46     -20.318 -22.183  34.299  1.00  0.00      25_4 H  
ATOM    395  NH2 ARG A  46     -20.163 -24.053  36.917  1.00 34.06      25_4 N  
ATOM    396 1HH2 ARG A  46     -21.160 -24.202  37.073  1.00  0.00      25_4 H  
ATOM    397 2HH2 ARG A  46     -19.482 -24.479  37.545  1.00  0.00      25_4 H  
ATOM    398  N   PHE A  47     -13.349 -21.240  33.727  1.00 35.81      25_4 N  
ATOM    399  HN  PHE A  47     -13.250 -22.131  34.213  1.00  0.00      25_4 H  
ATOM    400  CA  PHE A  47     -12.702 -21.104  32.408  1.00 40.19      25_4 C  
ATOM    401  C   PHE A  47     -11.416 -20.253  32.387  1.00 40.16      25_4 C  
ATOM    402  O   PHE A  47     -10.738 -20.183  31.363  1.00 36.43      25_4 O  
ATOM    403  CB  PHE A  47     -13.663 -20.601  31.307  1.00 36.56      25_4 C  
ATOM    404  CG  PHE A  47     -14.991 -21.308  31.260  1.00 37.24      25_4 C  
ATOM    405  CD1 PHE A  47     -15.063 -22.681  31.077  1.00 36.67      25_4 C  
ATOM    406  CD2 PHE A  47     -16.173 -20.586  31.361  1.00 34.65      25_4 C  
ATOM    407  CE1 PHE A  47     -16.288 -23.324  31.022  1.00 34.91      25_4 C  
ATOM    408  CE2 PHE A  47     -17.403 -21.218  31.299  1.00 33.37      25_4 C  
ATOM    409  CZ  PHE A  47     -17.466 -22.587  31.131  1.00 35.53      25_4 C  
ATOM    410  N   LEU A  48     -11.082 -19.598  33.494  1.00 38.11      25_4 N  
ATOM    411  HN  LEU A  48     -11.654 -19.699  34.333  1.00  0.00      25_4 H  
ATOM    412  CA  LEU A  48      -9.900 -18.731  33.522  1.00 40.19      25_4 C  
ATOM    413  C   LEU A  48      -8.654 -19.468  34.009  1.00 43.78      25_4 C  
ATOM    414  O   LEU A  48      -8.764 -20.484  34.696  1.00 35.15      25_4 O  
ATOM    415  CB  LEU A  48     -10.154 -17.492  34.386  1.00 40.77      25_4 C  
ATOM    416  CG  LEU A  48     -11.205 -16.497  33.876  1.00 42.15      25_4 C  
ATOM    417  CD1 LEU A  48     -11.222 -15.237  34.732  1.00 39.07      25_4 C  
ATOM    418  CD2 LEU A  48     -10.953 -16.151  32.434  1.00 40.82      25_4 C  
ATOM    419  N   PRO A  49      -7.460 -18.969  33.635  1.00 42.92      25_4 N  
ATOM    420  CA  PRO A  49      -6.208 -19.528  34.152  1.00 31.55      25_4 C  
ATOM    421  C   PRO A  49      -6.228 -19.573  35.665  1.00 34.08      25_4 C  
ATOM    422  O   PRO A  49      -6.861 -18.722  36.287  1.00 39.76      25_4 O  
ATOM    423  CB  PRO A  49      -5.166 -18.523  33.672  1.00 33.34      25_4 C  
ATOM    424  CG  PRO A  49      -5.726 -18.039  32.372  1.00 38.19      25_4 C  
ATOM    425  CD  PRO A  49      -7.213 -17.943  32.605  1.00 37.69      25_4 C  
ATOM    426  N   PRO A  50      -5.555 -20.564  36.262  1.00 32.85      25_4 N  
ATOM    427  CA  PRO A  50      -5.549 -20.655  37.725  1.00 31.09      25_4 C  
ATOM    428  C   PRO A  50      -4.735 -19.522  38.369  1.00 42.76      25_4 C  
ATOM    429  O   PRO A  50      -3.732 -19.077  37.806  1.00 43.27      25_4 O  
ATOM    430  CB  PRO A  50      -4.855 -21.995  37.976  1.00 29.28      25_4 C  
ATOM    431  CG  PRO A  50      -3.903 -22.122  36.825  1.00 33.61      25_4 C  
ATOM    432  CD  PRO A  50      -4.685 -21.578  35.641  1.00 29.20      25_4 C  
ATOM    433  N   GLU A  51      -5.173 -19.061  39.535  1.00 41.18      25_4 N  
ATOM    434  HN  GLU A  51      -6.072 -19.388  39.890  1.00  0.00      25_4 H  
ATOM    435  CA  GLU A  51      -4.408 -18.102  40.322  1.00 51.54      25_4 C  
ATOM    436  C   GLU A  51      -3.746 -18.814  41.495  1.00 45.19      25_4 C  
ATOM    437  O   GLU A  51      -4.326 -19.731  42.064  1.00 44.01      25_4 O  
ATOM    438  CB  GLU A  51      -5.317 -16.990  40.844  1.00 50.19      25_4 C  
ATOM    439  CG  GLU A  51      -5.885 -16.094  39.758  1.00 66.60      25_4 C  
ATOM    440  CD  GLU A  51      -6.638 -14.908  40.329  1.00 83.29      25_4 C  
ATOM    441  OE1 GLU A  51      -6.897 -14.901  41.552  1.00 82.62      25_4 O  
ATOM    442  OE2 GLU A  51      -6.963 -13.978  39.558  1.00 96.87      25_4 O  
ATOM    443  N   PRO A  52      -2.521 -18.402  41.851  1.00 43.86      25_4 N  
ATOM    444  CA  PRO A  52      -1.808 -19.005  42.981  1.00 40.84      25_4 C  
ATOM    445  C   PRO A  52      -2.613 -18.897  44.270  1.00 39.92      25_4 C  
ATOM    446  O   PRO A  52      -3.290 -17.891  44.491  1.00 39.89      25_4 O  
ATOM    447  CB  PRO A  52      -0.535 -18.160  43.074  1.00 41.89      25_4 C  
ATOM    448  CG  PRO A  52      -0.309 -17.678  41.680  1.00 35.89      25_4 C  
ATOM    449  CD  PRO A  52      -1.686 -17.430  41.122  1.00 41.80      25_4 C  
ATOM    450  N   LYS A  53      -2.564 -19.939  45.090  1.00 39.50      25_4 N  
ATOM    451  HN  LYS A  53      -2.009 -20.753  44.825  1.00  0.00      25_4 H  
ATOM    452  CA  LYS A  53      -3.282 -19.953  46.362  1.00 39.86      25_4 C  
ATOM    453  C   LYS A  53      -2.719 -18.892  47.298  1.00 42.48      25_4 C  
ATOM    454  O   LYS A  53      -1.516 -18.864  47.562  1.00 43.18      25_4 O  
ATOM    455  CB  LYS A  53      -3.185 -21.336  47.026  1.00 37.53      25_4 C  
ATOM    456  CG  LYS A  53      -3.763 -21.415  48.462  1.00 39.11      25_4 C  
ATOM    457  CD  LYS A  53      -5.283 -21.268  48.458  1.00 42.88      25_4 C  
ATOM    458  CE  LYS A  53      -5.894 -21.510  49.831  1.00 36.42      25_4 C  
ATOM    459  NZ  LYS A  53      -7.375 -21.249  49.836  1.00 40.34      25_4 N  
ATOM    460  HZ1 LYS A  53      -7.784 -21.411  50.756  1.00  0.00      25_4 H  
ATOM    461  HZ2 LYS A  53      -7.851 -21.793  49.116  1.00  0.00      25_4 H  
ATOM    462  HZ3 LYS A  53      -7.588 -20.312  49.494  1.00  0.00      25_4 H  
ATOM    463  N   GLN A  54      -3.582 -18.006  47.783  0.57 42.46      25_4 N  
ATOM    464  H   GLN A  54      -4.550 -18.017  47.461  1.00  0.00      25_4 H  
ATOM    465  CA  GLN A  54      -3.162 -17.017  48.772  0.57 46.25      25_4 C  
ATOM    466  C   GLN A  54      -2.811 -17.704  50.086  0.57 43.35      25_4 C  
ATOM    467  O   GLN A  54      -3.436 -18.693  50.460  0.57 42.63      25_4 O  
ATOM    468  CB  GLN A  54      -4.249 -15.958  48.995  0.57 43.25      25_4 C  
ATOM    469  CG  GLN A  54      -4.334 -14.916  47.884  0.57 49.72      25_4 C  
ATOM    470  CD  GLN A  54      -3.057 -14.104  47.748  0.57 49.22      25_4 C  
ATOM    471  OE1 GLN A  54      -2.535 -13.575  48.733  0.57 50.83      25_4 O  
ATOM    472  NE2 GLN A  54      -2.542 -14.009  46.527  0.57 39.73      25_4 N  
ATOM    473 1HE2 GLN A  54      -2.974 -14.446  45.713  1.00  0.00      25_4 H  
ATOM    474 2HE2 GLN A  54      -1.685 -13.464  46.436  1.00  0.00      25_4 H  
ATOM    475  N   PRO A  55      -1.790 -17.188  50.781  1.00 45.31      25_4 N  
ATOM    476  CA  PRO A  55      -1.372 -17.727  52.082  1.00 44.70      25_4 C  
ATOM    477  C   PRO A  55      -2.518 -17.810  53.091  1.00 42.63      25_4 C  
ATOM    478  O   PRO A  55      -3.414 -16.965  53.101  1.00 46.72      25_4 O  
ATOM    479  CB  PRO A  55      -0.316 -16.722  52.553  1.00 39.52      25_4 C  
ATOM    480  CG  PRO A  55       0.257 -16.176  51.277  1.00 45.91      25_4 C  
ATOM    481  CD  PRO A  55      -0.895 -16.116  50.306  1.00 40.09      25_4 C  
ATOM    482  N   TRP A  56      -2.487 -18.852  53.912  1.00 39.67      25_4 N  
ATOM    483  HN  TRP A  56      -1.730 -19.529  53.815  1.00  0.00      25_4 H  
ATOM    484  CA  TRP A  56      -3.488 -19.068  54.944  1.00 45.14      25_4 C  
ATOM    485  C   TRP A  56      -2.826 -19.009  56.321  1.00 45.44      25_4 C  
ATOM    486  O   TRP A  56      -1.615 -19.228  56.458  1.00 44.10      25_4 O  
ATOM    487  CB  TRP A  56      -4.150 -20.438  54.755  1.00 39.91      25_4 C  
ATOM    488  CG  TRP A  56      -3.160 -21.576  54.808  1.00 41.01      25_4 C  
ATOM    489  CD1 TRP A  56      -2.743 -22.255  55.921  1.00 38.50      25_4 C  
ATOM    490  CD2 TRP A  56      -2.449 -22.149  53.700  1.00 43.77      25_4 C  
ATOM    491  NE1 TRP A  56      -1.819 -23.212  55.574  1.00 44.08      25_4 N  
ATOM    492  HE1 TRP A  56      -1.356 -23.851  56.221  1.00  0.00      25_4 H  
ATOM    493  CE2 TRP A  56      -1.620 -23.169  54.218  1.00 36.34      25_4 C  
ATOM    494  CE3 TRP A  56      -2.435 -21.901  52.320  1.00 40.55      25_4 C  
ATOM    495  CZ2 TRP A  56      -0.794 -23.946  53.405  1.00 37.81      25_4 C  
ATOM    496  CZ3 TRP A  56      -1.604 -22.671  51.514  1.00 41.11      25_4 C  
ATOM    497  CH2 TRP A  56      -0.797 -23.680  52.059  1.00 39.80      25_4 C  
ATOM    498  N   SER A  57      -3.618 -18.712  57.342  1.00 44.52      25_4 N  
ATOM    499  HN  SER A  57      -4.571 -18.393  57.167  1.00  0.00      25_4 H  
ATOM    500  CA  SER A  57      -3.138 -18.838  58.712  1.00 54.71      25_4 C  
ATOM    501  C   SER A  57      -3.708 -20.127  59.302  1.00 56.56      25_4 C  
ATOM    502  O   SER A  57      -4.630 -20.721  58.738  1.00 62.90      25_4 O  
ATOM    503  CB  SER A  57      -3.530 -17.619  59.551  1.00 53.70      25_4 C  
ATOM    504  OG  SER A  57      -4.936 -17.515  59.670  1.00 59.49      25_4 O  
ATOM    505  HG  SER A  57      -5.179 -16.759  60.191  1.00  0.00      25_4 H  
ATOM    506  N   GLY A  58      -3.155 -20.571  60.421  1.00 53.18      25_4 N  
ATOM    507  HN  GLY A  58      -2.431 -20.020  60.882  1.00  0.00      25_4 H  
ATOM    508  CA  GLY A  58      -3.573 -21.835  60.995  1.00 50.59      25_4 C  
ATOM    509  C   GLY A  58      -2.931 -23.023  60.300  1.00 57.07      25_4 C  
ATOM    510  O   GLY A  58      -1.964 -22.882  59.546  1.00 52.54      25_4 O  
ATOM    511  N   VAL A  59      -3.469 -24.208  60.556  1.00 51.27      25_4 N  
ATOM    512  HN  VAL A  59      -4.287 -24.266  61.163  1.00  0.00      25_4 H  
ATOM    513  CA  VAL A  59      -2.915 -25.427  59.988  1.00 50.33      25_4 C  
ATOM    514  C   VAL A  59      -3.917 -26.088  59.052  1.00 49.94      25_4 C  
ATOM    515  O   VAL A  59      -4.978 -26.524  59.494  1.00 46.93      25_4 O  
ATOM    516  CB  VAL A  59      -2.563 -26.443  61.087  1.00 55.81      25_4 C  
ATOM    517  CG1 VAL A  59      -1.875 -27.660  60.480  1.00 42.79      25_4 C  
ATOM    518  CG2 VAL A  59      -1.699 -25.793  62.179  1.00 41.67      25_4 C  
ATOM    519  N   VAL A  60      -3.585 -26.156  57.764  1.00 46.55      25_4 N  
ATOM    520  HN  VAL A  60      -2.749 -25.672  57.437  1.00  0.00      25_4 H  
ATOM    521  CA  VAL A  60      -4.395 -26.911  56.811  1.00 39.79      25_4 C  
ATOM    522  C   VAL A  60      -4.320 -28.401  57.140  1.00 44.02      25_4 C  
ATOM    523  O   VAL A  60      -3.231 -28.972  57.291  1.00 40.64      25_4 O  
ATOM    524  CB  VAL A  60      -3.955 -26.675  55.343  1.00 45.86      25_4 C  
ATOM    525  CG1 VAL A  60      -4.516 -27.760  54.419  1.00 42.33      25_4 C  
ATOM    526  CG2 VAL A  60      -4.386 -25.301  54.871  1.00 43.35      25_4 C  
ATOM    527  N   ASP A  61      -5.494 -29.009  57.274  1.00 37.76      25_4 N  
ATOM    528  HN  ASP A  61      -6.341 -28.443  57.233  1.00  0.00      25_4 H  
ATOM    529  CA  ASP A  61      -5.629 -30.445  57.476  1.00 43.46      25_4 C  
ATOM    530  C   ASP A  61      -5.381 -31.177  56.156  1.00 45.47      25_4 C  
ATOM    531  O   ASP A  61      -6.207 -31.128  55.259  1.00 42.65      25_4 O  
ATOM    532  CB  ASP A  61      -7.042 -30.738  57.991  1.00 46.68      25_4 C  
ATOM    533  CG  ASP A  61      -7.433 -32.203  57.874  1.00 58.82      25_4 C  
ATOM    534  OD1 ASP A  61      -6.556 -33.092  57.986  1.00 57.86      25_4 O  
ATOM    535  OD2 ASP A  61      -8.640 -32.462  57.684  1.00 67.54      25_4 O  
ATOM    536  N   ALA A  62      -4.241 -31.847  56.042  1.00 44.40      25_4 N  
ATOM    537  HN  ALA A  62      -3.591 -31.866  56.828  1.00  0.00      25_4 H  
ATOM    538  CA  ALA A  62      -3.900 -32.555  54.817  1.00 33.96      25_4 C  
ATOM    539  C   ALA A  62      -3.856 -34.066  55.028  1.00 37.80      25_4 C  
ATOM    540  O   ALA A  62      -2.858 -34.718  54.715  1.00 36.93      25_4 O  
ATOM    541  CB  ALA A  62      -2.569 -32.063  54.281  1.00 30.60      25_4 C  
ATOM    542  N   THR A  63      -4.942 -34.623  55.549  1.00 39.40      25_4 N  
ATOM    543  HN  THR A  63      -5.783 -34.059  55.670  1.00  0.00      25_4 H  
ATOM    544  CA  THR A  63      -4.959 -36.026  55.952  1.00 44.74      25_4 C  
ATOM    545  C   THR A  63      -5.907 -36.833  55.091  1.00 46.02      25_4 C  
ATOM    546  O   THR A  63      -5.975 -38.063  55.208  1.00 46.59      25_4 O  
ATOM    547  CB  THR A  63      -5.411 -36.194  57.423  1.00 40.32      25_4 C  
ATOM    548  OG1 THR A  63      -6.706 -35.606  57.589  1.00 38.47      25_4 O  
ATOM    549  HG1 THR A  63      -6.983 -35.709  58.492  1.00  0.00      25_4 H  
ATOM    550  CG2 THR A  63      -4.444 -35.521  58.357  1.00 36.15      25_4 C  
ATOM    551  N   THR A  64      -6.650 -36.144  54.233  1.00 39.05      25_4 N  
ATOM    552  HN  THR A  64      -6.542 -35.132  54.167  1.00  0.00      25_4 H  
ATOM    553  CA  THR A  64      -7.617 -36.825  53.386  1.00 40.00      25_4 C  
ATOM    554  C   THR A  64      -7.652 -36.225  51.960  1.00 42.20      25_4 C  
ATOM    555  O   THR A  64      -7.304 -35.062  51.765  1.00 37.61      25_4 O  
ATOM    556  CB  THR A  64      -9.008 -36.853  54.085  1.00 40.47      25_4 C  
ATOM    557  OG1 THR A  64      -9.906 -37.706  53.367  1.00 61.47      25_4 O  
ATOM    558  HG1 THR A  64      -9.541 -38.580  53.297  1.00  0.00      25_4 H  
ATOM    559  CG2 THR A  64      -9.590 -35.461  54.197  1.00 33.36      25_4 C  
ATOM    560  N   PHE A  65      -8.025 -37.028  50.964  1.00 40.39      25_4 N  
ATOM    561  HN  PHE A  65      -8.245 -38.004  51.161  1.00  0.00      25_4 H  
ATOM    562  CA  PHE A  65      -8.123 -36.531  49.594  1.00 36.98      25_4 C  
ATOM    563  C   PHE A  65      -9.199 -35.463  49.505  1.00 37.82      25_4 C  
ATOM    564  O   PHE A  65     -10.206 -35.518  50.206  1.00 36.96      25_4 O  
ATOM    565  CB  PHE A  65      -8.451 -37.650  48.596  1.00 32.83      25_4 C  
ATOM    566  CG  PHE A  65      -7.294 -38.553  48.279  1.00 33.13      25_4 C  
ATOM    567  CD1 PHE A  65      -6.168 -38.062  47.642  1.00 32.19      25_4 C  
ATOM    568  CD2 PHE A  65      -7.354 -39.904  48.576  1.00 28.70      25_4 C  
ATOM    569  CE1 PHE A  65      -5.105 -38.898  47.334  1.00 32.42      25_4 C  
ATOM    570  CE2 PHE A  65      -6.301 -40.748  48.273  1.00 30.94      25_4 C  
ATOM    571  CZ  PHE A  65      -5.169 -40.244  47.650  1.00 38.25      25_4 C  
ATOM    572  N   GLN A  66      -8.982 -34.498  48.624  1.00 37.27      25_4 N  
ATOM    573  HN  GLN A  66      -8.114 -34.498  48.088  1.00  0.00      25_4 H  
ATOM    574  CA  GLN A  66      -9.949 -33.443  48.405  1.00 33.99      25_4 C  
ATOM    575  C   GLN A  66     -10.891 -33.796  47.253  1.00 34.92      25_4 C  
ATOM    576  O   GLN A  66     -10.756 -34.844  46.627  1.00 34.14      25_4 O  
ATOM    577  CB  GLN A  66      -9.222 -32.128  48.126  1.00 34.96      25_4 C  
ATOM    578  CG  GLN A  66      -9.039 -31.256  49.345  1.00 34.83      25_4 C  
ATOM    579  CD  GLN A  66     -10.318 -30.539  49.709  1.00 44.83      25_4 C  
ATOM    580  OE1 GLN A  66     -11.268 -30.496  48.923  1.00 46.84      25_4 O  
ATOM    581  NE2 GLN A  66     -10.352 -29.968  50.898  1.00 37.15      25_4 N  
ATOM    582 1HE2 GLN A  66      -9.567 -30.004  51.548  1.00  0.00      25_4 H  
ATOM    583 2HE2 GLN A  66     -11.216 -29.484  51.144  1.00  0.00      25_4 H  
ATOM    584  N   SER A  67     -11.839 -32.906  46.990  1.00 21.97      25_4 N  
ATOM    585  HN  SER A  67     -11.834 -32.029  47.511  1.00  0.00      25_4 H  
ATOM    586  CA  SER A  67     -12.882 -33.110  46.002  1.00 34.76      25_4 C  
ATOM    587  C   SER A  67     -12.360 -33.419  44.588  1.00 37.33      25_4 C  
ATOM    588  O   SER A  67     -11.254 -33.033  44.218  1.00 34.39      25_4 O  
ATOM    589  CB  SER A  67     -13.772 -31.868  45.956  1.00 36.68      25_4 C  
ATOM    590  OG  SER A  67     -14.290 -31.564  47.238  1.00 42.61      25_4 O  
ATOM    591  HG  SER A  67     -14.843 -30.792  47.209  1.00  0.00      25_4 H  
ATOM    592  N   VAL A  68     -13.172 -34.127  43.811  1.00 36.09      25_4 N  
ATOM    593  HN  VAL A  68     -14.048 -34.475  44.201  1.00  0.00      25_4 H  
ATOM    594  CA  VAL A  68     -12.854 -34.424  42.419  1.00 33.58      25_4 C  
ATOM    595  C   VAL A  68     -13.346 -33.290  41.528  1.00 30.17      25_4 C  
ATOM    596  O   VAL A  68     -14.461 -32.798  41.702  1.00 35.45      25_4 O  
ATOM    597  CB  VAL A  68     -13.475 -35.767  41.970  1.00 33.37      25_4 C  
ATOM    598  CG1 VAL A  68     -13.243 -36.004  40.464  1.00 31.76      25_4 C  
ATOM    599  CG2 VAL A  68     -12.888 -36.905  42.789  1.00 28.20      25_4 C  
ATOM    600  N   CYS A  69     -12.495 -32.843  40.612  1.00 30.21      25_4 N  
ATOM    601  HN  CYS A  69     -11.540 -33.202  40.600  1.00  0.00      25_4 H  
ATOM    602  CA  CYS A  69     -12.897 -31.846  39.619  1.00 37.74      25_4 C  
ATOM    603  C   CYS A  69     -14.134 -32.312  38.878  1.00 33.39      25_4 C  
ATOM    604  O   CYS A  69     -14.207 -33.465  38.454  1.00 34.81      25_4 O  
ATOM    605  CB  CYS A  69     -11.763 -31.582  38.629  1.00 31.50      25_4 C  
ATOM    606  SG  CYS A  69     -10.370 -30.708  39.377  1.00 39.14      25_4 S  
ATOM    607  N   TYR A  70     -15.107 -31.415  38.754  1.00 29.54      25_4 N  
ATOM    608  HN  TYR A  70     -14.960 -30.476  39.123  1.00  0.00      25_4 H  
ATOM    609  CA  TYR A  70     -16.376 -31.726  38.109  1.00 34.89      25_4 C  
ATOM    610  C   TYR A  70     -16.216 -32.423  36.755  1.00 40.33      25_4 C  
ATOM    611  O   TYR A  70     -15.520 -31.930  35.862  1.00 33.66      25_4 O  
ATOM    612  CB  TYR A  70     -17.212 -30.464  37.946  1.00 36.32      25_4 C  
ATOM    613  CG  TYR A  70     -18.526 -30.564  38.668  1.00 40.56      25_4 C  
ATOM    614  CD1 TYR A  70     -18.704 -29.980  39.921  1.00 39.21      25_4 C  
ATOM    615  CD2 TYR A  70     -19.585 -31.269  38.113  1.00 39.31      25_4 C  
ATOM    616  CE1 TYR A  70     -19.917 -30.083  40.592  1.00 36.20      25_4 C  
ATOM    617  CE2 TYR A  70     -20.794 -31.381  38.776  1.00 44.81      25_4 C  
ATOM    618  CZ  TYR A  70     -20.954 -30.789  40.012  1.00 46.52      25_4 C  
ATOM    619  OH  TYR A  70     -22.164 -30.898  40.660  1.00 66.30      25_4 O  
ATOM    620  HH  TYR A  70     -22.274 -30.490  41.511  1.00  0.00      25_4 H  
ATOM    621  N   GLN A  71     -16.859 -33.575  36.610  1.00 30.90      25_4 N  
ATOM    622  HN  GLN A  71     -17.497 -33.896  37.338  1.00  0.00      25_4 H  
ATOM    623  CA  GLN A  71     -16.658 -34.379  35.421  1.00 38.48      25_4 C  
ATOM    624  C   GLN A  71     -17.795 -35.369  35.190  1.00 41.28      25_4 C  
ATOM    625  O   GLN A  71     -18.577 -35.670  36.095  1.00 36.40      25_4 O  
ATOM    626  CB  GLN A  71     -15.333 -35.132  35.534  1.00 30.77      25_4 C  
ATOM    627  CG  GLN A  71     -15.316 -36.149  36.655  1.00 30.72      25_4 C  
ATOM    628  CD  GLN A  71     -13.936 -36.699  36.899  1.00 31.39      25_4 C  
ATOM    629  OE1 GLN A  71     -13.693 -37.895  36.745  1.00 27.63      25_4 O  
ATOM    630  NE2 GLN A  71     -13.015 -35.827  37.288  1.00 28.80      25_4 N  
ATOM    631 1HE2 GLN A  71     -12.080 -36.200  37.453  1.00  0.00      25_4 H  
ATOM    632 2HE2 GLN A  71     -13.216 -34.835  37.416  1.00  0.00      25_4 H  
ATOM    633  N   TYR A  72     -17.865 -35.863  33.958  1.00 34.30      25_4 N  
ATOM    634  HN  TYR A  72     -17.227 -35.494  33.252  1.00  0.00      25_4 H  
ATOM    635  CA  TYR A  72     -18.801 -36.899  33.565  1.00 32.22      25_4 C  
ATOM    636  C   TYR A  72     -18.506 -38.185  34.310  1.00 37.92      25_4 C  
ATOM    637  O   TYR A  72     -17.345 -38.492  34.597  1.00 37.40      25_4 O  
ATOM    638  CB  TYR A  72     -18.715 -37.123  32.048  1.00 34.59      25_4 C  
ATOM    639  CG  TYR A  72     -19.458 -38.333  31.551  1.00 33.91      25_4 C  
ATOM    640  CD1 TYR A  72     -20.827 -38.285  31.306  1.00 34.25      25_4 C  
ATOM    641  CD2 TYR A  72     -18.787 -39.531  31.313  1.00 36.36      25_4 C  
ATOM    642  CE1 TYR A  72     -21.516 -39.416  30.835  1.00 36.73      25_4 C  
ATOM    643  CE2 TYR A  72     -19.457 -40.651  30.850  1.00 33.64      25_4 C  
ATOM    644  CZ  TYR A  72     -20.821 -40.592  30.612  1.00 41.09      25_4 C  
ATOM    645  OH  TYR A  72     -21.476 -41.717  30.158  1.00 48.04      25_4 O  
ATOM    646  HH  TYR A  72     -20.999 -42.524  30.005  1.00  0.00      25_4 H  
ATOM    647  N   VAL A  73     -19.566 -38.926  34.636  1.00 37.76      25_4 N  
ATOM    648  HN  VAL A  73     -20.495 -38.603  34.367  1.00  0.00      25_4 H  
ATOM    649  CA  VAL A  73     -19.439 -40.182  35.365  1.00 32.65      25_4 C  
ATOM    650  C   VAL A  73     -19.849 -41.347  34.473  1.00 35.09      25_4 C  
ATOM    651  O   VAL A  73     -20.985 -41.418  34.006  1.00 40.08      25_4 O  
ATOM    652  CB  VAL A  73     -20.295 -40.184  36.660  1.00 37.41      25_4 C  
ATOM    653  CG1 VAL A  73     -20.143 -41.508  37.409  1.00 37.60      25_4 C  
ATOM    654  CG2 VAL A  73     -19.912 -39.017  37.550  1.00 31.99      25_4 C  
ATOM    655  N   ASP A  74     -18.907 -42.254  34.248  1.00 39.06      25_4 N  
ATOM    656  HN  ASP A  74     -18.012 -42.154  34.727  1.00  0.00      25_4 H  
ATOM    657  CA  ASP A  74     -19.090 -43.384  33.351  1.00 40.79      25_4 C  
ATOM    658  C   ASP A  74     -20.170 -44.341  33.869  1.00 40.67      25_4 C  
ATOM    659  O   ASP A  74     -19.975 -45.017  34.875  1.00 41.85      25_4 O  
ATOM    660  CB  ASP A  74     -17.751 -44.119  33.185  1.00 45.48      25_4 C  
ATOM    661  CG  ASP A  74     -17.749 -45.107  32.014  1.00 44.63      25_4 C  
ATOM    662  OD1 ASP A  74     -18.801 -45.714  31.735  1.00 41.37      25_4 O  
ATOM    663  OD2 ASP A  74     -16.683 -45.286  31.381  1.00 44.44      25_4 O  
ATOM    664  N   THR A  75     -21.293 -44.407  33.158  1.00 41.82      25_4 N  
ATOM    665  HN  THR A  75     -21.385 -43.815  32.333  1.00  0.00      25_4 H  
ATOM    666  CA  THR A  75     -22.401 -45.295  33.512  1.00 48.13      25_4 C  
ATOM    667  C   THR A  75     -22.677 -46.372  32.449  1.00 51.28      25_4 C  
ATOM    668  O   THR A  75     -23.818 -46.811  32.290  1.00 48.34      25_4 O  
ATOM    669  CB  THR A  75     -23.704 -44.499  33.714  1.00 39.54      25_4 C  
ATOM    670  OG1 THR A  75     -23.874 -43.597  32.616  1.00 45.04      25_4 O  
ATOM    671  HG1 THR A  75     -24.678 -43.106  32.741  1.00  0.00      25_4 H  
ATOM    672  CG2 THR A  75     -23.660 -43.700  34.999  1.00 33.56      25_4 C  
ATOM    673  N   LEU A  76     -21.648 -46.794  31.720  1.00 50.61      25_4 N  
ATOM    674  HN  LEU A  76     -20.721 -46.399  31.880  1.00  0.00      25_4 H  
ATOM    675  CA  LEU A  76     -21.829 -47.819  30.691  1.00 47.04      25_4 C  
ATOM    676  C   LEU A  76     -22.248 -49.156  31.301  1.00 50.68      25_4 C  
ATOM    677  O   LEU A  76     -23.131 -49.841  30.776  1.00 44.41      25_4 O  
ATOM    678  CB  LEU A  76     -20.548 -48.014  29.876  1.00 40.30      25_4 C  
ATOM    679  CG  LEU A  76     -20.673 -48.941  28.658  1.00 49.71      25_4 C  
ATOM    680  CD1 LEU A  76     -21.661 -48.370  27.634  1.00 33.08      25_4 C  
ATOM    681  CD2 LEU A  76     -19.316 -49.177  28.010  1.00 44.81      25_4 C  
ATOM    682  N   TYR A  77     -21.599 -49.518  32.405  1.00 39.10      25_4 N  
ATOM    683  HN  TYR A  77     -20.908 -48.879  32.798  1.00  0.00      25_4 H  
ATOM    684  CA  TYR A  77     -21.834 -50.789  33.075  1.00 40.04      25_4 C  
ATOM    685  C   TYR A  77     -21.976 -50.577  34.591  1.00 40.36      25_4 C  
ATOM    686  O   TYR A  77     -21.034 -50.826  35.342  1.00 39.97      25_4 O  
ATOM    687  CB  TYR A  77     -20.669 -51.746  32.795  1.00 37.95      25_4 C  
ATOM    688  CG  TYR A  77     -20.524 -52.179  31.346  1.00 50.61      25_4 C  
ATOM    689  CD1 TYR A  77     -21.611 -52.667  30.627  1.00 48.50      25_4 C  
ATOM    690  CD2 TYR A  77     -19.296 -52.093  30.694  1.00 46.16      25_4 C  
ATOM    691  CE1 TYR A  77     -21.477 -53.059  29.302  1.00 47.10      25_4 C  
ATOM    692  CE2 TYR A  77     -19.152 -52.476  29.375  1.00 44.49      25_4 C  
ATOM    693  CZ  TYR A  77     -20.246 -52.962  28.680  1.00 51.62      25_4 C  
ATOM    694  OH  TYR A  77     -20.108 -53.348  27.361  1.00 53.10      25_4 O  
ATOM    695  HH  TYR A  77     -19.262 -53.281  26.934  1.00  0.00      25_4 H  
ATOM    696  N   PRO A  78     -23.152 -50.111  35.044  1.00 46.21      25_4 N  
ATOM    697  CA  PRO A  78     -23.336 -49.771  36.468  1.00 48.38      25_4 C  
ATOM    698  C   PRO A  78     -22.927 -50.903  37.404  1.00 38.50      25_4 C  
ATOM    699  O   PRO A  78     -23.351 -52.037  37.211  1.00 48.21      25_4 O  
ATOM    700  CB  PRO A  78     -24.834 -49.493  36.572  1.00 38.26      25_4 C  
ATOM    701  CG  PRO A  78     -25.206 -48.998  35.189  1.00 47.25      25_4 C  
ATOM    702  CD  PRO A  78     -24.348 -49.801  34.236  1.00 48.65      25_4 C  
ATOM    703  N   GLY A  79     -22.063 -50.595  38.364  1.00 39.42      25_4 N  
ATOM    704  HN  GLY A  79     -21.711 -49.639  38.419  1.00  0.00      25_4 H  
ATOM    705  CA  GLY A  79     -21.600 -51.567  39.340  1.00 35.03      25_4 C  
ATOM    706  C   GLY A  79     -20.424 -52.431  38.911  1.00 47.09      25_4 C  
ATOM    707  O   GLY A  79     -19.892 -53.200  39.707  1.00 41.13      25_4 O  
ATOM    708  N   PHE A  80     -20.017 -52.314  37.651  1.00 46.08      25_4 N  
ATOM    709  HN  PHE A  80     -20.497 -51.658  37.034  1.00  0.00      25_4 H  
ATOM    710  CA  PHE A  80     -18.903 -53.097  37.124  1.00 39.51      25_4 C  
ATOM    711  C   PHE A  80     -17.566 -52.488  37.571  1.00 34.46      25_4 C  
ATOM    712  O   PHE A  80     -17.324 -51.299  37.380  1.00 38.31      25_4 O  
ATOM    713  CB  PHE A  80     -19.020 -53.174  35.584  1.00 36.13      25_4 C  
ATOM    714  CG  PHE A  80     -17.882 -53.887  34.904  1.00 35.55      25_4 C  
ATOM    715  CD1 PHE A  80     -17.552 -55.189  35.245  1.00 35.60      25_4 C  
ATOM    716  CD2 PHE A  80     -17.163 -53.263  33.896  1.00 39.01      25_4 C  
ATOM    717  CE1 PHE A  80     -16.504 -55.848  34.618  1.00 37.56      25_4 C  
ATOM    718  CE2 PHE A  80     -16.116 -53.919  33.259  1.00 33.23      25_4 C  
ATOM    719  CZ  PHE A  80     -15.789 -55.214  33.619  1.00 34.33      25_4 C  
ATOM    720  N   GLU A  81     -16.699 -53.303  38.157  1.00 33.24      25_4 N  
ATOM    721  HN  GLU A  81     -16.949 -54.283  38.292  1.00  0.00      25_4 H  
ATOM    722  CA  GLU A  81     -15.393 -52.830  38.614  1.00 38.75      25_4 C  
ATOM    723  C   GLU A  81     -14.562 -52.184  37.494  1.00 47.72      25_4 C  
ATOM    724  O   GLU A  81     -13.877 -51.181  37.712  1.00 41.62      25_4 O  
ATOM    725  CB  GLU A  81     -14.605 -53.981  39.240  1.00 41.25      25_4 C  
ATOM    726  CG  GLU A  81     -13.780 -53.578  40.459  1.00 68.82      25_4 C  
ATOM    727  CD  GLU A  81     -12.289 -53.488  40.169  1.00 74.77      25_4 C  
ATOM    728  OE1 GLU A  81     -11.833 -54.104  39.175  1.00 78.75      25_4 O  
ATOM    729  OE2 GLU A  81     -11.576 -52.799  40.938  1.00 67.54      25_4 O  
ATOM    730  N   GLY A  82     -14.639 -52.759  36.297  1.00 42.34      25_4 N  
ATOM    731  HN  GLY A  82     -15.298 -53.525  36.157  1.00  0.00      25_4 H  
ATOM    732  CA  GLY A  82     -13.813 -52.328  35.185  1.00 33.52      25_4 C  
ATOM    733  C   GLY A  82     -14.006 -50.880  34.789  1.00 33.30      25_4 C  
ATOM    734  O   GLY A  82     -13.053 -50.216  34.375  1.00 32.69      25_4 O  
ATOM    735  N   THR A  83     -15.234 -50.382  34.905  1.00 31.74      25_4 N  
ATOM    736  HN  THR A  83     -16.009 -50.994  35.160  1.00  0.00      25_4 H  
ATOM    737  CA  THR A  83     -15.474 -48.965  34.669  1.00 35.33      25_4 C  
ATOM    738  C   THR A  83     -15.494 -48.128  35.962  1.00 41.63      25_4 C  
ATOM    739  O   THR A  83     -15.116 -46.958  35.934  1.00 37.96      25_4 O  
ATOM    740  CB  THR A  83     -16.769 -48.702  33.861  1.00 40.14      25_4 C  
ATOM    741  OG1 THR A  83     -17.887 -49.298  34.528  1.00 39.71      25_4 O  
ATOM    742  HG1 THR A  83     -17.958 -48.954  35.411  1.00  0.00      25_4 H  
ATOM    743  CG2 THR A  83     -16.654 -49.255  32.441  1.00 38.40      25_4 C  
ATOM    744  N   GLU A  84     -15.930 -48.717  37.078  1.00 35.76      25_4 N  
ATOM    745  HN  GLU A  84     -16.126 -49.718  37.071  1.00  0.00      25_4 H  
ATOM    746  CA  GLU A  84     -16.133 -47.951  38.317  1.00 39.63      25_4 C  
ATOM    747  C   GLU A  84     -14.826 -47.523  38.978  1.00 38.77      25_4 C  
ATOM    748  O   GLU A  84     -14.774 -46.499  39.653  1.00 38.21      25_4 O  
ATOM    749  CB  GLU A  84     -16.967 -48.733  39.347  1.00 41.93      25_4 C  
ATOM    750  CG  GLU A  84     -18.413 -49.038  38.957  1.00 48.06      25_4 C  
ATOM    751  CD  GLU A  84     -19.325 -47.832  38.970  1.00 58.39      25_4 C  
ATOM    752  OE1 GLU A  84     -20.521 -48.013  38.642  1.00 51.36      25_4 O  
ATOM    753  OE2 GLU A  84     -18.856 -46.717  39.309  1.00 60.21      25_4 O  
ATOM    754  N   MET A  85     -13.779 -48.322  38.797  1.00 34.03      25_4 N  
ATOM    755  HN  MET A  85     -13.900 -49.180  38.259  1.00  0.00      25_4 H  
ATOM    756  CA  MET A  85     -12.464 -48.012  39.342  1.00 28.55      25_4 C  
ATOM    757  C   MET A  85     -11.900 -46.680  38.799  1.00 39.18      25_4 C  
ATOM    758  O   MET A  85     -10.911 -46.170  39.327  1.00 38.11      25_4 O  
ATOM    759  CB  MET A  85     -11.488 -49.149  39.034  1.00 29.33      25_4 C  
ATOM    760  CG  MET A  85     -11.221 -49.326  37.510  1.00 33.40      25_4 C  
ATOM    761  SD  MET A  85     -10.036 -50.640  37.143  1.00 41.27      25_4 S  
ATOM    762  CE  MET A  85      -8.491 -49.809  37.522  1.00 36.21      25_4 C  
ATOM    763  N   TRP A  86     -12.528 -46.131  37.754  1.00 33.64      25_4 N  
ATOM    764  HN  TRP A  86     -13.350 -46.602  37.377  1.00  0.00      25_4 H  
ATOM    765  CA  TRP A  86     -12.086 -44.880  37.126  1.00 33.35      25_4 C  
ATOM    766  C   TRP A  86     -12.981 -43.708  37.517  1.00 34.68      25_4 C  
ATOM    767  O   TRP A  86     -12.639 -42.549  37.291  1.00 33.10      25_4 O  
ATOM    768  CB  TRP A  86     -12.052 -45.010  35.588  1.00 31.01      25_4 C  
ATOM    769  CG  TRP A  86     -11.233 -46.168  35.104  1.00 35.45      25_4 C  
ATOM    770  CD1 TRP A  86     -11.697 -47.327  34.546  1.00 32.08      25_4 C  
ATOM    771  CD2 TRP A  86      -9.801 -46.289  35.149  1.00 34.63      25_4 C  
ATOM    772  NE1 TRP A  86     -10.642 -48.161  34.239  1.00 29.39      25_4 N  
ATOM    773  HE1 TRP A  86     -10.721 -49.083  33.811  1.00  0.00      25_4 H  
ATOM    774  CE2 TRP A  86      -9.469 -47.550  34.602  1.00 27.92      25_4 C  
ATOM    775  CE3 TRP A  86      -8.769 -45.453  35.593  1.00 28.57      25_4 C  
ATOM    776  CZ2 TRP A  86      -8.146 -47.994  34.488  1.00 32.11      25_4 C  
ATOM    777  CZ3 TRP A  86      -7.454 -45.899  35.492  1.00 29.81      25_4 C  
ATOM    778  CH2 TRP A  86      -7.154 -47.157  34.937  1.00 32.56      25_4 C  
ATOM    779  N   ASN A  87     -14.137 -44.013  38.095  1.00 32.17      25_4 N  
ATOM    780  HN  ASN A  87     -14.356 -44.991  38.286  1.00  0.00      25_4 H  
ATOM    781  CA  ASN A  87     -15.102 -42.982  38.463  1.00 30.60      25_4 C  
ATOM    782  C   ASN A  87     -14.732 -42.211  39.732  1.00 32.68      25_4 C  
ATOM    783  O   ASN A  87     -13.970 -42.710  40.557  1.00 31.82      25_4 O  
ATOM    784  CB  ASN A  87     -16.487 -43.605  38.600  1.00 32.57      25_4 C  
ATOM    785  CG  ASN A  87     -17.142 -43.835  37.258  1.00 39.86      25_4 C  
ATOM    786  OD1 ASN A  87     -16.819 -43.162  36.281  1.00 34.05      25_4 O  
ATOM    787  ND2 ASN A  87     -18.072 -44.779  37.203  1.00 40.80      25_4 N  
ATOM    788 1HD2 ASN A  87     -18.340 -45.337  38.013  1.00  0.00      25_4 H  
ATOM    789 2HD2 ASN A  87     -18.514 -44.934  36.297  1.00  0.00      25_4 H  
ATOM    790  N   PRO A  88     -15.261 -40.983  39.879  1.00 28.44      25_4 N  
ATOM    791  CA  PRO A  88     -14.976 -40.169  41.063  1.00 31.73      25_4 C  
ATOM    792  C   PRO A  88     -15.289 -40.920  42.353  1.00 39.90      25_4 C  
ATOM    793  O   PRO A  88     -16.394 -41.443  42.494  1.00 37.59      25_4 O  
ATOM    794  CB  PRO A  88     -15.935 -38.988  40.908  1.00 33.10      25_4 C  
ATOM    795  CG  PRO A  88     -16.120 -38.851  39.439  1.00 32.22      25_4 C  
ATOM    796  CD  PRO A  88     -16.090 -40.254  38.896  1.00 34.06      25_4 C  
ATOM    797  N   ASN A  89     -14.315 -40.993  43.255  1.00 35.28      25_4 N  
ATOM    798  HN  ASN A  89     -13.394 -40.623  43.018  1.00  0.00      25_4 H  
ATOM    799  CA  ASN A  89     -14.519 -41.584  44.573  1.00 31.19      25_4 C  
ATOM    800  C   ASN A  89     -14.500 -40.544  45.696  1.00 36.84      25_4 C  
ATOM    801  O   ASN A  89     -14.295 -40.881  46.856  1.00 43.79      25_4 O  
ATOM    802  CB  ASN A  89     -13.509 -42.702  44.846  1.00 31.14      25_4 C  
ATOM    803  CG  ASN A  89     -12.083 -42.201  44.915  1.00 42.25      25_4 C  
ATOM    804  OD1 ASN A  89     -11.797 -41.038  44.624  1.00 41.39      25_4 O  
ATOM    805  ND2 ASN A  89     -11.171 -43.087  45.284  1.00 37.59      25_4 N  
ATOM    806 1HD2 ASN A  89     -11.408 -44.049  45.525  1.00  0.00      25_4 H  
ATOM    807 2HD2 ASN A  89     -10.210 -42.749  45.331  1.00  0.00      25_4 H  
ATOM    808  N   ARG A  90     -14.703 -39.281  45.338  1.00 34.84      25_4 N  
ATOM    809  HN  ARG A  90     -14.677 -39.043  44.347  1.00  0.00      25_4 H  
ATOM    810  CA  ARG A  90     -14.963 -38.216  46.312  1.00 34.80      25_4 C  
ATOM    811  C   ARG A  90     -16.002 -37.319  45.682  1.00 38.69      25_4 C  
ATOM    812  O   ARG A  90     -16.305 -37.458  44.491  1.00 39.01      25_4 O  
ATOM    813  CB  ARG A  90     -13.706 -37.404  46.640  1.00 32.90      25_4 C  
ATOM    814  CG  ARG A  90     -12.623 -38.178  47.381  1.00 33.12      25_4 C  
ATOM    815  CD  ARG A  90     -13.085 -38.589  48.790  1.00 36.47      25_4 C  
ATOM    816  NE  ARG A  90     -12.001 -39.192  49.564  1.00 34.12      25_4 N  
ATOM    817  HE  ARG A  90     -11.553 -38.622  50.282  1.00  0.00      25_4 H  
ATOM    818  CZ  ARG A  90     -11.560 -40.437  49.393  1.00 45.86      25_4 C  
ATOM    819  NH1 ARG A  90     -12.113 -41.216  48.471  1.00 45.47      25_4 N  
ATOM    820 1HH1 ARG A  90     -12.880 -40.857  47.903  1.00  0.00      25_4 H  
ATOM    821 2HH1 ARG A  90     -11.775 -42.170  48.340  1.00  0.00      25_4 H  
ATOM    822  NH2 ARG A  90     -10.560 -40.905  50.134  1.00 34.46      25_4 N  
ATOM    823 1HH2 ARG A  90     -10.135 -40.307  50.842  1.00  0.00      25_4 H  
ATOM    824 2HH2 ARG A  90     -10.222 -41.859  50.003  1.00  0.00      25_4 H  
ATOM    825  N   GLU A  91     -16.553 -36.397  46.460  1.00 32.59      25_4 N  
ATOM    826  HN  GLU A  91     -16.253 -36.297  47.430  1.00  0.00      25_4 H  
ATOM    827  CA  GLU A  91     -17.589 -35.529  45.920  1.00 37.87      25_4 C  
ATOM    828  C   GLU A  91     -17.047 -34.642  44.796  1.00 39.15      25_4 C  
ATOM    829  O   GLU A  91     -15.877 -34.249  44.794  1.00 35.93      25_4 O  
ATOM    830  CB  GLU A  91     -18.242 -34.689  47.020  1.00 38.03      25_4 C  
ATOM    831  CG  GLU A  91     -17.325 -33.653  47.649  1.00 62.44      25_4 C  
ATOM    832  CD  GLU A  91     -18.058 -32.731  48.624  1.00 88.46      25_4 C  
ATOM    833  OE1 GLU A  91     -19.272 -32.946  48.856  1.00 84.97      25_4 O  
ATOM    834  OE2 GLU A  91     -17.418 -31.792  49.155  1.00 84.20      25_4 O  
ATOM    835  N   LEU A  92     -17.905 -34.348  43.831  1.00 36.64      25_4 N  
ATOM    836  HN  LEU A  92     -18.846 -34.741  43.863  1.00  0.00      25_4 H  
ATOM    837  CA  LEU A  92     -17.538 -33.480  42.730  1.00 36.27      25_4 C  
ATOM    838  C   LEU A  92     -17.604 -32.028  43.171  1.00 36.85      25_4 C  
ATOM    839  O   LEU A  92     -18.528 -31.631  43.874  1.00 36.34      25_4 O  
ATOM    840  CB  LEU A  92     -18.480 -33.694  41.537  1.00 32.63      25_4 C  
ATOM    841  CG  LEU A  92     -18.492 -35.059  40.855  1.00 37.11      25_4 C  
ATOM    842  CD1 LEU A  92     -19.436 -35.034  39.665  1.00 29.36      25_4 C  
ATOM    843  CD2 LEU A  92     -17.092 -35.436  40.415  1.00 37.58      25_4 C  
ATOM    844  N   SER A  93     -16.637 -31.231  42.734  1.00 33.90      25_4 N  
ATOM    845  HN  SER A  93     -15.860 -31.628  42.205  1.00  0.00      25_4 H  
ATOM    846  CA  SER A  93     -16.667 -29.799  42.997  1.00 36.72      25_4 C  
ATOM    847  C   SER A  93     -15.769 -29.034  42.027  1.00 34.63      25_4 C  
ATOM    848  O   SER A  93     -14.784 -29.575  41.537  1.00 35.99      25_4 O  
ATOM    849  CB  SER A  93     -16.214 -29.518  44.435  1.00 31.79      25_4 C  
ATOM    850  OG  SER A  93     -15.953 -28.139  44.601  1.00 33.31      25_4 O  
ATOM    851  HG  SER A  93     -15.672 -27.965  45.492  1.00  0.00      25_4 H  
ATOM    852  N   GLU A  94     -16.092 -27.770  41.767  1.00 30.49      25_4 N  
ATOM    853  HN  GLU A  94     -16.978 -27.393  42.104  1.00  0.00      25_4 H  
ATOM    854  CA  GLU A  94     -15.185 -26.919  41.002  1.00 32.68      25_4 C  
ATOM    855  C   GLU A  94     -14.013 -26.450  41.871  1.00 39.78      25_4 C  
ATOM    856  O   GLU A  94     -12.995 -25.989  41.367  1.00 43.87      25_4 O  
ATOM    857  CB  GLU A  94     -15.924 -25.724  40.408  1.00 30.81      25_4 C  
ATOM    858  CG  GLU A  94     -16.948 -26.097  39.346  1.00 37.85      25_4 C  
ATOM    859  CD  GLU A  94     -17.486 -24.881  38.627  1.00 39.76      25_4 C  
ATOM    860  OE1 GLU A  94     -16.781 -24.376  37.729  1.00 38.70      25_4 O  
ATOM    861  OE2 GLU A  94     -18.595 -24.415  38.971  1.00 37.66      25_4 O  
ATOM    862  N   ASP A  95     -14.181 -26.563  43.183  1.00 38.46      25_4 N  
ATOM    863  HN  ASP A  95     -15.090 -26.867  43.533  1.00  0.00      25_4 H  
ATOM    864  CA  ASP A  95     -13.130 -26.274  44.142  1.00 34.12      25_4 C  
ATOM    865  C   ASP A  95     -12.340 -27.570  44.264  1.00 30.75      25_4 C  
ATOM    866  O   ASP A  95     -12.585 -28.376  45.159  1.00 32.07      25_4 O  
ATOM    867  CB  ASP A  95     -13.786 -25.878  45.478  1.00 31.35      25_4 C  
ATOM    868  CG  ASP A  95     -12.782 -25.470  46.553  1.00 40.26      25_4 C  
ATOM    869  OD1 ASP A  95     -11.586 -25.827  46.472  1.00 39.33      25_4 O  
ATOM    870  OD2 ASP A  95     -13.210 -24.793  47.512  1.00 50.03      25_4 O  
ATOM    871  N   CYS A  96     -11.400 -27.786  43.355  1.00 31.43      25_4 N  
ATOM    872  HN  CYS A  96     -11.112 -27.029  42.735  1.00  0.00      25_4 H  
ATOM    873  CA  CYS A  96     -10.774 -29.101  43.236  1.00 28.73      25_4 C  
ATOM    874  C   CYS A  96      -9.281 -29.027  43.004  1.00 27.09      25_4 C  
ATOM    875  O   CYS A  96      -8.630 -30.053  42.835  1.00 33.07      25_4 O  
ATOM    876  CB  CYS A  96     -11.391 -29.867  42.068  1.00 29.51      25_4 C  
ATOM    877  SG  CYS A  96     -11.097 -29.081  40.428  1.00 35.18      25_4 S  
ATOM    878  N   LEU A  97      -8.739 -27.818  42.970  1.00 25.09      25_4 N  
ATOM    879  HN  LEU A  97      -9.318 -26.998  43.150  1.00  0.00      25_4 H  
ATOM    880  CA  LEU A  97      -7.324 -27.653  42.678  1.00 30.74      25_4 C  
ATOM    881  C   LEU A  97      -6.460 -27.889  43.930  1.00 37.88      25_4 C  
ATOM    882  O   LEU A  97      -5.988 -26.949  44.580  1.00 33.64      25_4 O  
ATOM    883  CB  LEU A  97      -7.062 -26.299  42.006  1.00 26.87      25_4 C  
ATOM    884  CG  LEU A  97      -7.645 -26.158  40.588  1.00 35.85      25_4 C  
ATOM    885  CD1 LEU A  97      -7.146 -24.891  39.868  1.00 25.85      25_4 C  
ATOM    886  CD2 LEU A  97      -7.361 -27.401  39.729  1.00 30.87      25_4 C  
ATOM    887  N   TYR A  98      -6.282 -29.169  44.259  1.00 33.41      25_4 N  
ATOM    888  HN  TYR A  98      -6.765 -29.880  43.710  1.00  0.00      25_4 H  
ATOM    889  CA  TYR A  98      -5.438 -29.605  45.357  1.00 26.30      25_4 C  
ATOM    890  C   TYR A  98      -4.452 -30.617  44.821  1.00 31.52      25_4 C  
ATOM    891  O   TYR A  98      -4.712 -31.251  43.800  1.00 34.76      25_4 O  
ATOM    892  CB  TYR A  98      -6.291 -30.217  46.482  1.00 31.82      25_4 C  
ATOM    893  CG  TYR A  98      -7.309 -29.231  46.999  1.00 34.93      25_4 C  
ATOM    894  CD1 TYR A  98      -7.066 -28.494  48.153  1.00 34.80      25_4 C  
ATOM    895  CD2 TYR A  98      -8.497 -29.000  46.303  1.00 34.69      25_4 C  
ATOM    896  CE1 TYR A  98      -7.989 -27.569  48.618  1.00 29.41      25_4 C  
ATOM    897  CE2 TYR A  98      -9.417 -28.076  46.749  1.00 33.90      25_4 C  
ATOM    898  CZ  TYR A  98      -9.156 -27.363  47.915  1.00 37.37      25_4 C  
ATOM    899  OH  TYR A  98     -10.063 -26.441  48.364  1.00 32.19      25_4 O  
ATOM    900  HH  TYR A  98      -9.885 -25.954  49.160  1.00  0.00      25_4 H  
ATOM    901  N   LEU A  99      -3.312 -30.763  45.486  1.00 31.44      25_4 N  
ATOM    902  HN  LEU A  99      -3.109 -30.152  46.277  1.00  0.00      25_4 H  
ATOM    903  CA  LEU A  99      -2.345 -31.788  45.099  1.00 30.01      25_4 C  
ATOM    904  C   LEU A  99      -1.949 -32.632  46.322  1.00 37.48      25_4 C  
ATOM    905  O   LEU A  99      -2.307 -32.305  47.453  1.00 29.83      25_4 O  
ATOM    906  CB  LEU A  99      -1.129 -31.174  44.389  1.00 26.20      25_4 C  
ATOM    907  CG  LEU A  99      -0.369 -30.013  45.050  1.00 33.96      25_4 C  
ATOM    908  CD1 LEU A  99       0.543 -30.498  46.173  1.00 23.46      25_4 C  
ATOM    909  CD2 LEU A  99       0.438 -29.243  44.023  1.00 30.85      25_4 C  
ATOM    910  N   ASN A 100      -1.219 -33.717  46.085  1.00 32.47      25_4 N  
ATOM    911  HN  ASN A 100      -0.890 -33.899  45.137  1.00  0.00      25_4 H  
ATOM    912  CA  ASN A 100      -0.879 -34.648  47.145  1.00 27.87      25_4 C  
ATOM    913  C   ASN A 100       0.602 -34.957  47.105  1.00 32.38      25_4 C  
ATOM    914  O   ASN A 100       1.177 -35.105  46.025  1.00 37.42      25_4 O  
ATOM    915  CB  ASN A 100      -1.668 -35.946  46.981  1.00 27.84      25_4 C  
ATOM    916  CG  ASN A 100      -3.107 -35.705  46.582  1.00 37.93      25_4 C  
ATOM    917  OD1 ASN A 100      -3.925 -35.282  47.395  1.00 33.86      25_4 O  
ATOM    918  ND2 ASN A 100      -3.426 -35.979  45.318  1.00 33.22      25_4 N  
ATOM    919 1HD2 ASN A 100      -2.747 -36.330  44.643  1.00  0.00      25_4 H  
ATOM    920 2HD2 ASN A 100      -4.396 -35.816  45.049  1.00  0.00      25_4 H  
ATOM    921  N   VAL A 101       1.223 -35.041  48.278  1.00 31.15      25_4 N  
ATOM    922  HN  VAL A 101       0.702 -34.830  49.129  1.00  0.00      25_4 H  
ATOM    923  CA  VAL A 101       2.624 -35.425  48.386  1.00 29.22      25_4 C  
ATOM    924  C   VAL A 101       2.761 -36.662  49.286  1.00 42.56      25_4 C  
ATOM    925  O   VAL A 101       2.270 -36.679  50.425  1.00 34.84      25_4 O  
ATOM    926  CB  VAL A 101       3.473 -34.286  49.003  1.00 35.30      25_4 C  
ATOM    927  CG1 VAL A 101       4.955 -34.649  49.003  1.00 29.18      25_4 C  
ATOM    928  CG2 VAL A 101       3.239 -32.982  48.275  1.00 26.31      25_4 C  
ATOM    929  N   TRP A 102       3.416 -37.696  48.767  1.00 36.20      25_4 N  
ATOM    930  HN  TRP A 102       3.662 -37.679  47.777  1.00  0.00      25_4 H  
ATOM    931  CA  TRP A 102       3.793 -38.853  49.570  1.00 34.09      25_4 C  
ATOM    932  C   TRP A 102       5.298 -38.827  49.709  1.00 39.58      25_4 C  
ATOM    933  O   TRP A 102       6.017 -38.564  48.739  1.00 36.11      25_4 O  
ATOM    934  CB  TRP A 102       3.418 -40.176  48.898  1.00 34.17      25_4 C  
ATOM    935  CG  TRP A 102       1.958 -40.500  48.827  1.00 34.53      25_4 C  
ATOM    936  CD1 TRP A 102       1.251 -41.281  49.688  1.00 37.26      25_4 C  
ATOM    937  CD2 TRP A 102       1.039 -40.091  47.808  1.00 34.70      25_4 C  
ATOM    938  NE1 TRP A 102      -0.063 -41.366  49.280  1.00 33.11      25_4 N  
ATOM    939  HE1 TRP A 102      -0.801 -41.884  49.758  1.00  0.00      25_4 H  
ATOM    940  CE2 TRP A 102      -0.215 -40.641  48.128  1.00 42.60      25_4 C  
ATOM    941  CE3 TRP A 102       1.153 -39.300  46.663  1.00 38.15      25_4 C  
ATOM    942  CZ2 TRP A 102      -1.344 -40.434  47.337  1.00 37.76      25_4 C  
ATOM    943  CZ3 TRP A 102       0.033 -39.100  45.880  1.00 35.54      25_4 C  
ATOM    944  CH2 TRP A 102      -1.198 -39.658  46.224  1.00 30.96      25_4 C  
ATOM    945  N   THR A 103       5.774 -39.124  50.910  1.00 39.73      25_4 N  
ATOM    946  HN  THR A 103       5.125 -39.372  51.657  1.00  0.00      25_4 H  
ATOM    947  CA  THR A 103       7.200 -39.104  51.186  1.00 41.28      25_4 C  
ATOM    948  C   THR A 103       7.522 -40.257  52.140  1.00 38.08      25_4 C  
ATOM    949  O   THR A 103       6.636 -40.732  52.848  1.00 42.11      25_4 O  
ATOM    950  CB  THR A 103       7.614 -37.732  51.778  1.00 41.94      25_4 C  
ATOM    951  OG1 THR A 103       8.992 -37.486  51.500  1.00 59.58      25_4 O  
ATOM    952  HG1 THR A 103       9.246 -36.645  51.863  1.00  0.00      25_4 H  
ATOM    953  CG2 THR A 103       7.390 -37.692  53.270  1.00 37.90      25_4 C  
ATOM    954  N   PRO A 104       8.768 -40.752  52.112  1.00 31.72      25_4 N  
ATOM    955  CA  PRO A 104       9.198 -41.779  53.068  1.00 35.91      25_4 C  
ATOM    956  C   PRO A 104       9.019 -41.341  54.528  1.00 52.71      25_4 C  
ATOM    957  O   PRO A 104       8.960 -40.142  54.820  1.00 50.13      25_4 O  
ATOM    958  CB  PRO A 104      10.686 -41.945  52.750  1.00 41.18      25_4 C  
ATOM    959  CG  PRO A 104      10.769 -41.639  51.268  1.00 39.63      25_4 C  
ATOM    960  CD  PRO A 104       9.793 -40.495  51.078  1.00 35.48      25_4 C  
ATOM    961  N   TYR A 105       8.903 -42.317  55.425  1.00 46.69      25_4 N  
ATOM    962  HN  TYR A 105       8.869 -43.283  55.100  1.00  0.00      25_4 H  
ATOM    963  CA  TYR A 105       8.823 -42.053  56.860  1.00 46.89      25_4 C  
ATOM    964  C   TYR A 105       9.994 -42.723  57.571  1.00 52.76      25_4 C  
ATOM    965  O   TYR A 105      10.218 -43.929  57.409  1.00 46.14      25_4 O  
ATOM    966  CB  TYR A 105       7.508 -42.557  57.440  1.00 43.95      25_4 C  
ATOM    967  CG  TYR A 105       7.237 -42.115  58.864  1.00 50.77      25_4 C  
ATOM    968  CD1 TYR A 105       7.918 -42.684  59.942  1.00 53.19      25_4 C  
ATOM    969  CD2 TYR A 105       6.274 -41.149  59.133  1.00 52.16      25_4 C  
ATOM    970  CE1 TYR A 105       7.653 -42.287  61.252  1.00 53.39      25_4 C  
ATOM    971  CE2 TYR A 105       6.001 -40.742  60.425  1.00 48.17      25_4 C  
ATOM    972  CZ  TYR A 105       6.692 -41.313  61.483  1.00 61.16      25_4 C  
ATOM    973  OH  TYR A 105       6.416 -40.903  62.767  1.00 50.34      25_4 O  
ATOM    974  HH  TYR A 105       6.889 -41.294  63.492  1.00  0.00      25_4 H  
ATOM    975  N   PRO A 106      10.749 -41.941  58.360  1.00 61.19      25_4 N  
ATOM    976  CA  PRO A 106      10.541 -40.499  58.529  1.00 60.19      25_4 C  
ATOM    977  C   PRO A 106      10.996 -39.736  57.283  1.00 50.88      25_4 C  
ATOM    978  O   PRO A 106      11.712 -40.315  56.455  1.00 40.83      25_4 O  
ATOM    979  CB  PRO A 106      11.450 -40.165  59.715  1.00 56.59      25_4 C  
ATOM    980  CG  PRO A 106      12.554 -41.161  59.610  1.00 47.36      25_4 C  
ATOM    981  CD  PRO A 106      11.897 -42.425  59.149  1.00 53.82      25_4 C  
ATOM    982  N   ARG A 107      10.576 -38.478  57.155  1.00 51.95      25_4 N  
ATOM    983  HN  ARG A 107      10.039 -38.056  57.912  1.00  0.00      25_4 H  
ATOM    984  CA  ARG A 107      10.863 -37.684  55.959  1.00 54.35      25_4 C  
ATOM    985  C   ARG A 107      12.341 -37.700  55.601  1.00 49.41      25_4 C  
ATOM    986  O   ARG A 107      13.193 -37.727  56.477  1.00 61.97      25_4 O  
ATOM    987  CB  ARG A 107      10.364 -36.240  56.111  1.00 55.02      25_4 C  
ATOM    988  CG  ARG A 107       8.859 -36.123  56.359  1.00 59.60      25_4 C  
ATOM    989  CD  ARG A 107       8.287 -34.814  55.807  1.00 57.17      25_4 C  
ATOM    990  NE  ARG A 107       9.115 -33.651  56.134  1.00 58.08      25_4 N  
ATOM    991  HE  ARG A 107       9.927 -33.465  55.545  1.00  0.00      25_4 H  
ATOM    992  CZ  ARG A 107       8.881 -32.821  57.146  1.00 54.57      25_4 C  
ATOM    993  NH1 ARG A 107       7.843 -33.017  57.950  1.00 53.68      25_4 N  
ATOM    994 1HH1 ARG A 107       7.663 -32.380  58.726  1.00  0.00      25_4 H  
ATOM    995 2HH1 ARG A 107       7.222 -33.809  57.787  1.00  0.00      25_4 H  
ATOM    996  NH2 ARG A 107       9.688 -31.792  57.358  1.00 69.21      25_4 N  
ATOM    997 1HH2 ARG A 107       9.508 -31.155  58.134  1.00  0.00      25_4 H  
ATOM    998 2HH2 ARG A 107      10.486 -31.641  56.740  1.00  0.00      25_4 H  
ATOM    999  N   PRO A 108      12.643 -37.717  54.301  1.00 54.50      25_4 N  
ATOM   1000  CA  PRO A 108      14.033 -37.700  53.840  1.00 61.33      25_4 C  
ATOM   1001  C   PRO A 108      14.757 -36.470  54.368  1.00 68.71      25_4 C  
ATOM   1002  O   PRO A 108      14.217 -35.363  54.310  1.00 68.32      25_4 O  
ATOM   1003  CB  PRO A 108      13.893 -37.602  52.322  1.00 56.20      25_4 C  
ATOM   1004  CG  PRO A 108      12.553 -38.185  52.024  1.00 53.74      25_4 C  
ATOM   1005  CD  PRO A 108      11.685 -37.812  53.188  1.00 54.79      25_4 C  
ATOM   1006  N   THR A 109      15.960 -36.659  54.892  1.00 70.40      25_4 N  
ATOM   1007  HN  THR A 109      16.359 -37.597  54.925  1.00  0.00      25_4 H  
ATOM   1008  CA  THR A 109      16.713 -35.530  55.421  1.00 72.08      25_4 C  
ATOM   1009  C   THR A 109      17.640 -34.982  54.351  1.00 72.69      25_4 C  
ATOM   1010  O   THR A 109      18.333 -33.997  54.574  1.00 74.87      25_4 O  
ATOM   1011  CB  THR A 109      17.501 -35.885  56.708  1.00 61.66      25_4 C  
ATOM   1012  OG1 THR A 109      18.323 -37.039  56.483  1.00 66.43      25_4 O  
ATOM   1013  HG1 THR A 109      18.920 -36.868  55.764  1.00  0.00      25_4 H  
ATOM   1014  CG2 THR A 109      16.547 -36.158  57.856  1.00 56.26      25_4 C  
ATOM   1015  N   SER A 110      17.626 -35.620  53.183  1.00 64.85      25_4 N  
ATOM   1016  HN  SER A 110      17.031 -36.442  53.077  1.00  0.00      25_4 H  
ATOM   1017  CA  SER A 110      18.433 -35.184  52.049  1.00 61.66      25_4 C  
ATOM   1018  C   SER A 110      17.604 -35.206  50.756  1.00 64.18      25_4 C  
ATOM   1019  O   SER A 110      16.627 -35.949  50.668  1.00 55.17      25_4 O  
ATOM   1020  CB  SER A 110      19.674 -36.071  51.929  1.00 57.40      25_4 C  
ATOM   1021  OG  SER A 110      19.348 -37.419  52.197  1.00 57.97      25_4 O  
ATOM   1022  HG  SER A 110      20.118 -37.970  52.122  1.00  0.00      25_4 H  
ATOM   1023  N   PRO A 111      17.980 -34.378  49.758  1.00 57.33      25_4 N  
ATOM   1024  CA  PRO A 111      17.251 -34.268  48.484  1.00 63.03      25_4 C  
ATOM   1025  C   PRO A 111      16.939 -35.609  47.811  1.00 60.46      25_4 C  
ATOM   1026  O   PRO A 111      17.841 -36.331  47.385  1.00 61.62      25_4 O  
ATOM   1027  CB  PRO A 111      18.202 -33.442  47.615  1.00 49.27      25_4 C  
ATOM   1028  CG  PRO A 111      18.887 -32.559  48.585  1.00 54.19      25_4 C  
ATOM   1029  CD  PRO A 111      19.076 -33.398  49.832  1.00 56.53      25_4 C  
ATOM   1030  N   THR A 112      15.647 -35.916  47.730  1.00 55.50      25_4 N  
ATOM   1031  HN  THR A 112      14.970 -35.247  48.098  1.00  0.00      25_4 H  
ATOM   1032  CA  THR A 112      15.142 -37.153  47.146  1.00 53.82      25_4 C  
ATOM   1033  C   THR A 112      14.523 -36.872  45.766  1.00 48.60      25_4 C  
ATOM   1034  O   THR A 112      13.842 -35.863  45.587  1.00 49.48      25_4 O  
ATOM   1035  CB  THR A 112      14.074 -37.744  48.076  1.00 54.43      25_4 C  
ATOM   1036  OG1 THR A 112      14.648 -37.992  49.368  1.00 61.18      25_4 O  
ATOM   1037  HG1 THR A 112      15.003 -37.183  49.718  1.00  0.00      25_4 H  
ATOM   1038  CG2 THR A 112      13.509 -39.030  47.520  1.00 46.82      25_4 C  
ATOM   1039  N   PRO A 113      14.770 -37.751  44.781  1.00 53.74      25_4 N  
ATOM   1040  CA  PRO A 113      14.167 -37.589  43.447  1.00 49.76      25_4 C  
ATOM   1041  C   PRO A 113      12.637 -37.597  43.489  1.00 40.35      25_4 C  
ATOM   1042  O   PRO A 113      12.051 -38.354  44.264  1.00 44.76      25_4 O  
ATOM   1043  CB  PRO A 113      14.692 -38.801  42.672  1.00 45.53      25_4 C  
ATOM   1044  CG  PRO A 113      15.158 -39.770  43.727  1.00 51.70      25_4 C  
ATOM   1045  CD  PRO A 113      15.666 -38.917  44.836  1.00 62.75      25_4 C  
ATOM   1046  N   VAL A 114      12.015 -36.756  42.665  1.00 40.55      25_4 N  
ATOM   1047  HN  VAL A 114      12.572 -36.235  41.988  1.00  0.00      25_4 H  
ATOM   1048  CA  VAL A 114      10.567 -36.547  42.689  1.00 38.13      25_4 C  
ATOM   1049  C   VAL A 114       9.860 -37.097  41.443  1.00 36.67      25_4 C  
ATOM   1050  O   VAL A 114      10.261 -36.813  40.314  1.00 40.48      25_4 O  
ATOM   1051  CB  VAL A 114      10.237 -35.043  42.816  1.00 39.21      25_4 C  
ATOM   1052  CG1 VAL A 114       8.725 -34.801  42.752  1.00 28.16      25_4 C  
ATOM   1053  CG2 VAL A 114      10.823 -34.479  44.108  1.00 39.26      25_4 C  
ATOM   1054  N   LEU A 115       8.813 -37.892  41.657  1.00 37.79      25_4 N  
ATOM   1055  HN  LEU A 115       8.616 -38.201  42.609  1.00  0.00      25_4 H  
ATOM   1056  CA  LEU A 115       7.936 -38.338  40.576  1.00 37.75      25_4 C  
ATOM   1057  C   LEU A 115       6.622 -37.566  40.647  1.00 37.53      25_4 C  
ATOM   1058  O   LEU A 115       6.041 -37.412  41.729  1.00 35.11      25_4 O  
ATOM   1059  CB  LEU A 115       7.675 -39.843  40.672  1.00 36.60      25_4 C  
ATOM   1060  CG  LEU A 115       8.775 -40.762  40.138  1.00 33.50      25_4 C  
ATOM   1061  CD1 LEU A 115       8.633 -42.160  40.692  1.00 38.10      25_4 C  
ATOM   1062  CD2 LEU A 115       8.729 -40.795  38.625  1.00 37.03      25_4 C  
ATOM   1063  N   VAL A 116       6.168 -37.056  39.504  1.00 31.33      25_4 N  
ATOM   1064  HN  VAL A 116       6.703 -37.196  38.647  1.00  0.00      25_4 H  
ATOM   1065  CA  VAL A 116       4.916 -36.298  39.452  1.00 29.08      25_4 C  
ATOM   1066  C   VAL A 116       3.935 -36.983  38.509  1.00 31.31      25_4 C  
ATOM   1067  O   VAL A 116       4.181 -37.089  37.305  1.00 33.10      25_4 O  
ATOM   1068  CB  VAL A 116       5.134 -34.830  39.011  1.00 31.19      25_4 C  
ATOM   1069  CG1 VAL A 116       3.822 -34.048  39.068  1.00 27.42      25_4 C  
ATOM   1070  CG2 VAL A 116       6.184 -34.168  39.884  1.00 33.36      25_4 C  
ATOM   1071  N   TRP A 117       2.833 -37.455  39.076  1.00 33.19      25_4 N  
ATOM   1072  HN  TRP A 117       2.680 -37.275  40.068  1.00  0.00      25_4 H  
ATOM   1073  CA  TRP A 117       1.832 -38.218  38.347  1.00 30.98      25_4 C  
ATOM   1074  C   TRP A 117       0.731 -37.330  37.786  1.00 32.72      25_4 C  
ATOM   1075  O   TRP A 117       0.145 -36.534  38.513  1.00 28.29      25_4 O  
ATOM   1076  CB  TRP A 117       1.202 -39.278  39.261  1.00 25.84      25_4 C  
ATOM   1077  CG  TRP A 117       0.066 -39.994  38.597  1.00 31.65      25_4 C  
ATOM   1078  CD1 TRP A 117      -1.265 -39.857  38.866  1.00 27.59      25_4 C  
ATOM   1079  CD2 TRP A 117       0.164 -40.938  37.519  1.00 29.87      25_4 C  
ATOM   1080  NE1 TRP A 117      -2.000 -40.677  38.034  1.00 34.83      25_4 N  
ATOM   1081  HE1 TRP A 117      -3.015 -40.772  38.043  1.00  0.00      25_4 H  
ATOM   1082  CE2 TRP A 117      -1.146 -41.342  37.195  1.00 30.01      25_4 C  
ATOM   1083  CE3 TRP A 117       1.235 -41.482  36.800  1.00 29.92      25_4 C  
ATOM   1084  CZ2 TRP A 117      -1.414 -42.269  36.186  1.00 31.37      25_4 C  
ATOM   1085  CZ3 TRP A 117       0.967 -42.401  35.797  1.00 31.15      25_4 C  
ATOM   1086  CH2 TRP A 117      -0.346 -42.786  35.504  1.00 31.06      25_4 C  
ATOM   1087  N   ILE A 118       0.444 -37.480  36.494  1.00 30.48      25_4 N  
ATOM   1088  HN  ILE A 118       1.026 -38.095  35.925  1.00  0.00      25_4 H  
ATOM   1089  CA  ILE A 118      -0.680 -36.790  35.869  1.00 30.77      25_4 C  
ATOM   1090  C   ILE A 118      -1.719 -37.791  35.343  1.00 30.45      25_4 C  
ATOM   1091  O   ILE A 118      -1.432 -38.544  34.418  1.00 35.06      25_4 O  
ATOM   1092  CB  ILE A 118      -0.203 -35.910  34.706  1.00 29.72      25_4 C  
ATOM   1093  CG1 ILE A 118       0.826 -34.888  35.200  1.00 33.86      25_4 C  
ATOM   1094  CG2 ILE A 118      -1.380 -35.219  34.054  1.00 22.43      25_4 C  
ATOM   1095  CD1 ILE A 118       1.402 -34.015  34.076  1.00 31.27      25_4 C  
ATOM   1096  N   TYR A 119      -2.921 -37.806  35.917  1.00 28.51      25_4 N  
ATOM   1097  HN  TYR A 119      -3.145 -37.126  36.643  1.00  0.00      25_4 H  
ATOM   1098  CA  TYR A 119      -3.924 -38.797  35.509  1.00 30.02      25_4 C  
ATOM   1099  C   TYR A 119      -4.456 -38.479  34.117  1.00 32.68      25_4 C  
ATOM   1100  O   TYR A 119      -4.292 -37.354  33.636  1.00 30.84      25_4 O  
ATOM   1101  CB  TYR A 119      -5.077 -38.909  36.519  1.00 26.26      25_4 C  
ATOM   1102  CG  TYR A 119      -5.815 -37.620  36.805  1.00 27.33      25_4 C  
ATOM   1103  CD1 TYR A 119      -6.696 -37.074  35.872  1.00 26.14      25_4 C  
ATOM   1104  CD2 TYR A 119      -5.657 -36.962  38.028  1.00 24.39      25_4 C  
ATOM   1105  CE1 TYR A 119      -7.376 -35.894  36.133  1.00 27.31      25_4 C  
ATOM   1106  CE2 TYR A 119      -6.338 -35.785  38.301  1.00 24.11      25_4 C  
ATOM   1107  CZ  TYR A 119      -7.189 -35.252  37.350  1.00 30.17      25_4 C  
ATOM   1108  OH  TYR A 119      -7.863 -34.085  37.614  1.00 31.17      25_4 O  
ATOM   1109  HH  TYR A 119      -8.448 -33.719  36.961  1.00  0.00      25_4 H  
ATOM   1110  N   GLY A 120      -5.114 -39.443  33.476  1.00 30.20      25_4 N  
ATOM   1111  HN  GLY A 120      -5.364 -40.309  33.953  1.00  0.00      25_4 H  
ATOM   1112  CA  GLY A 120      -5.467 -39.236  32.085  1.00 33.51      25_4 C  
ATOM   1113  C   GLY A 120      -6.705 -39.844  31.472  1.00 35.66      25_4 C  
ATOM   1114  O   GLY A 120      -6.599 -40.607  30.510  1.00 44.55      25_4 O  
ATOM   1115  N   GLY A 121      -7.880 -39.470  31.962  1.00 31.20      25_4 N  
ATOM   1116  HN  GLY A 121      -7.919 -38.872  32.787  1.00  0.00      25_4 H  
ATOM   1117  CA  GLY A 121      -9.113 -39.910  31.326  1.00 25.42      25_4 C  
ATOM   1118  C   GLY A 121      -9.590 -39.006  30.199  1.00 30.47      25_4 C  
ATOM   1119  O   GLY A 121     -10.607 -38.319  30.338  1.00 29.83      25_4 O  
ATOM   1120  N   GLY A 122      -8.854 -39.002  29.085  1.00 31.30      25_4 N  
ATOM   1121  HN  GLY A 122      -7.970 -39.511  29.082  1.00  0.00      25_4 H  
ATOM   1122  CA  GLY A 122      -9.262 -38.299  27.869  1.00 29.69      25_4 C  
ATOM   1123  C   GLY A 122      -9.533 -36.817  28.056  1.00 32.94      25_4 C  
ATOM   1124  O   GLY A 122     -10.333 -36.239  27.328  1.00 29.29      25_4 O  
ATOM   1125  N   PHE A 123      -8.869 -36.207  29.039  1.00 28.81      25_4 N  
ATOM   1126  HN  PHE A 123      -8.151 -36.731  29.538  1.00  0.00      25_4 H  
ATOM   1127  CA  PHE A 123      -9.123 -34.816  29.437  1.00 27.33      25_4 C  
ATOM   1128  C   PHE A 123     -10.569 -34.535  29.881  1.00 26.07      25_4 C  
ATOM   1129  O   PHE A 123     -10.944 -33.376  30.039  1.00 27.97      25_4 O  
ATOM   1130  CB  PHE A 123      -8.729 -33.818  28.333  1.00 27.92      25_4 C  
ATOM   1131  CG  PHE A 123      -7.272 -33.861  27.943  1.00 29.94      25_4 C  
ATOM   1132  CD1 PHE A 123      -6.294 -33.332  28.778  1.00 29.38      25_4 C  
ATOM   1133  CD2 PHE A 123      -6.884 -34.393  26.716  1.00 26.01      25_4 C  
ATOM   1134  CE1 PHE A 123      -4.953 -33.359  28.411  1.00 29.58      25_4 C  
ATOM   1135  CE2 PHE A 123      -5.547 -34.418  26.338  1.00 26.75      25_4 C  
ATOM   1136  CZ  PHE A 123      -4.581 -33.907  27.182  1.00 27.42      25_4 C  
ATOM   1137  N   TYR A 124     -11.388 -35.568  30.059  1.00 24.66      25_4 N  
ATOM   1138  HN  TYR A 124     -11.066 -36.514  29.854  1.00  0.00      25_4 H  
ATOM   1139  CA  TYR A 124     -12.761 -35.349  30.552  1.00 29.27      25_4 C  
ATOM   1140  C   TYR A 124     -12.992 -35.954  31.942  1.00 28.54      25_4 C  
ATOM   1141  O   TYR A 124     -14.023 -35.706  32.564  1.00 31.00      25_4 O  
ATOM   1142  CB  TYR A 124     -13.833 -35.881  29.580  1.00 29.01      25_4 C  
ATOM   1143  CG  TYR A 124     -13.902 -37.396  29.479  1.00 32.36      25_4 C  
ATOM   1144  CD1 TYR A 124     -14.667 -38.149  30.375  1.00 27.77      25_4 C  
ATOM   1145  CD2 TYR A 124     -13.213 -38.075  28.473  1.00 28.92      25_4 C  
ATOM   1146  CE1 TYR A 124     -14.722 -39.529  30.285  1.00 27.45      25_4 C  
ATOM   1147  CE2 TYR A 124     -13.262 -39.454  28.376  1.00 28.94      25_4 C  
ATOM   1148  CZ  TYR A 124     -14.018 -40.177  29.285  1.00 33.32      25_4 C  
ATOM   1149  OH  TYR A 124     -14.057 -41.550  29.192  1.00 37.95      25_4 O  
ATOM   1150  HH  TYR A 124     -13.574 -41.995  28.506  1.00  0.00      25_4 H  
ATOM   1151  N   SER A 125     -12.044 -36.754  32.415  1.00 26.77      25_4 N  
ATOM   1152  HN  SER A 125     -11.175 -36.865  31.892  1.00  0.00      25_4 H  
ATOM   1153  CA  SER A 125     -12.223 -37.474  33.665  1.00 32.12      25_4 C  
ATOM   1154  C   SER A 125     -10.892 -37.820  34.327  1.00 34.19      25_4 C  
ATOM   1155  O   SER A 125      -9.832 -37.680  33.719  1.00 32.53      25_4 O  
ATOM   1156  CB  SER A 125     -13.014 -38.762  33.415  1.00 34.15      25_4 C  
ATOM   1157  OG  SER A 125     -12.232 -39.714  32.711  1.00 30.38      25_4 O  
ATOM   1158  HG  SER A 125     -12.722 -40.513  32.556  1.00  0.00      25_4 H  
ATOM   1159  N   GLY A 126     -10.969 -38.315  35.559  1.00 26.64      25_4 N  
ATOM   1160  HN  GLY A 126     -11.889 -38.444  35.979  1.00  0.00      25_4 H  
ATOM   1161  CA  GLY A 126      -9.796 -38.677  36.326  1.00 30.86      25_4 C  
ATOM   1162  C   GLY A 126      -9.767 -37.944  37.657  1.00 28.04      25_4 C  
ATOM   1163  O   GLY A 126     -10.431 -36.921  37.829  1.00 30.29      25_4 O  
ATOM   1164  N   ALA A 127      -8.995 -38.476  38.595  1.00 28.22      25_4 N  
ATOM   1165  HN  ALA A 127      -8.518 -39.355  38.395  1.00  0.00      25_4 H  
ATOM   1166  CA  ALA A 127      -8.798 -37.853  39.907  1.00 31.69      25_4 C  
ATOM   1167  C   ALA A 127      -7.527 -38.408  40.529  1.00 32.96      25_4 C  
ATOM   1168  O   ALA A 127      -7.161 -39.558  40.277  1.00 36.87      25_4 O  
ATOM   1169  CB  ALA A 127      -9.983 -38.118  40.822  1.00 25.39      25_4 C  
ATOM   1170  N   SER A 128      -6.846 -37.589  41.326  1.00 32.15      25_4 N  
ATOM   1171  HN  SER A 128      -7.170 -36.630  41.449  1.00  0.00      25_4 H  
ATOM   1172  CA  SER A 128      -5.645 -38.031  42.029  1.00 33.15      25_4 C  
ATOM   1173  C   SER A 128      -5.985 -39.009  43.154  1.00 30.73      25_4 C  
ATOM   1174  O   SER A 128      -5.114 -39.726  43.650  1.00 29.08      25_4 O  
ATOM   1175  CB  SER A 128      -4.902 -36.825  42.606  1.00 33.28      25_4 C  
ATOM   1176  OG  SER A 128      -5.730 -36.132  43.526  1.00 37.42      25_4 O  
ATOM   1177  HG  SER A 128      -5.269 -35.383  43.884  1.00  0.00      25_4 H  
ATOM   1178  N   SER A 129      -7.256 -39.044  43.544  1.00 27.68      25_4 N  
ATOM   1179  HN  SER A 129      -7.941 -38.473  43.049  1.00  0.00      25_4 H  
ATOM   1180  CA  SER A 129      -7.702 -39.879  44.665  1.00 33.85      25_4 C  
ATOM   1181  C   SER A 129      -8.067 -41.320  44.303  1.00 37.93      25_4 C  
ATOM   1182  O   SER A 129      -8.378 -42.104  45.192  1.00 34.80      25_4 O  
ATOM   1183  CB  SER A 129      -8.910 -39.238  45.339  1.00 28.97      25_4 C  
ATOM   1184  OG  SER A 129      -9.872 -38.875  44.365  1.00 31.44      25_4 O  
ATOM   1185  HG  SER A 129     -10.625 -38.476  44.785  1.00  0.00      25_4 H  
ATOM   1186  N   LEU A 130      -8.061 -41.662  43.015  1.00 33.10      25_4 N  
ATOM   1187  HN  LEU A 130      -7.805 -40.968  42.313  1.00  0.00      25_4 H  
ATOM   1188  CA  LEU A 130      -8.415 -43.016  42.591  1.00 32.20      25_4 C  
ATOM   1189  C   LEU A 130      -7.501 -44.048  43.256  1.00 34.79      25_4 C  
ATOM   1190  O   LEU A 130      -6.301 -43.815  43.400  1.00 34.20      25_4 O  
ATOM   1191  CB  LEU A 130      -8.363 -43.145  41.059  1.00 28.85      25_4 C  
ATOM   1192  CG  LEU A 130      -9.369 -42.291  40.278  1.00 35.60      25_4 C  
ATOM   1193  CD1 LEU A 130      -9.364 -42.613  38.771  1.00 30.76      25_4 C  
ATOM   1194  CD2 LEU A 130     -10.759 -42.447  40.848  1.00 35.14      25_4 C  
ATOM   1195  N   ASP A 131      -8.070 -45.181  43.665  1.00 34.77      25_4 N  
ATOM   1196  HN  ASP A 131      -9.063 -45.332  43.485  1.00  0.00      25_4 H  
ATOM   1197  CA  ASP A 131      -7.306 -46.216  44.367  1.00 29.12      25_4 C  
ATOM   1198  C   ASP A 131      -6.097 -46.669  43.580  1.00 34.96      25_4 C  
ATOM   1199  O   ASP A 131      -5.043 -46.952  44.138  1.00 34.30      25_4 O  
ATOM   1200  CB  ASP A 131      -8.177 -47.439  44.642  1.00 39.72      25_4 C  
ATOM   1201  CG  ASP A 131      -9.222 -47.188  45.710  1.00 42.89      25_4 C  
ATOM   1202  OD1 ASP A 131      -9.214 -46.099  46.329  1.00 40.67      25_4 O  
ATOM   1203  OD2 ASP A 131     -10.050 -48.094  45.931  1.00 54.03      25_4 O  
ATOM   1204  N   VAL A 132      -6.258 -46.745  42.268  1.00 30.48      25_4 N  
ATOM   1205  HN  VAL A 132      -7.135 -46.438  41.848  1.00  0.00      25_4 H  
ATOM   1206  CA  VAL A 132      -5.202 -47.259  41.425  1.00 32.91      25_4 C  
ATOM   1207  C   VAL A 132      -3.995 -46.298  41.366  1.00 31.96      25_4 C  
ATOM   1208  O   VAL A 132      -2.902 -46.700  40.973  1.00 30.19      25_4 O  
ATOM   1209  CB  VAL A 132      -5.756 -47.623  40.027  1.00 33.11      25_4 C  
ATOM   1210  CG1 VAL A 132      -6.054 -46.366  39.230  1.00 31.74      25_4 C  
ATOM   1211  CG2 VAL A 132      -4.803 -48.521  39.303  1.00 31.55      25_4 C  
ATOM   1212  N   TYR A 133      -4.186 -45.048  41.793  1.00 28.38      25_4 N  
ATOM   1213  HN  TYR A 133      -5.120 -44.760  42.084  1.00  0.00      25_4 H  
ATOM   1214  CA  TYR A 133      -3.089 -44.077  41.855  1.00 31.88      25_4 C  
ATOM   1215  C   TYR A 133      -2.481 -43.874  43.263  1.00 36.66      25_4 C  
ATOM   1216  O   TYR A 133      -1.766 -42.893  43.489  1.00 36.40      25_4 O  
ATOM   1217  CB  TYR A 133      -3.542 -42.715  41.329  1.00 26.15      25_4 C  
ATOM   1218  CG  TYR A 133      -4.140 -42.715  39.939  1.00 32.85      25_4 C  
ATOM   1219  CD1 TYR A 133      -3.733 -43.630  38.978  1.00 25.41      25_4 C  
ATOM   1220  CD2 TYR A 133      -5.124 -41.788  39.594  1.00 27.72      25_4 C  
ATOM   1221  CE1 TYR A 133      -4.290 -43.620  37.713  1.00 30.28      25_4 C  
ATOM   1222  CE2 TYR A 133      -5.690 -41.777  38.348  1.00 26.68      25_4 C  
ATOM   1223  CZ  TYR A 133      -5.267 -42.689  37.402  1.00 30.98      25_4 C  
ATOM   1224  OH  TYR A 133      -5.823 -42.660  36.145  1.00 26.82      25_4 O  
ATOM   1225  HH  TYR A 133      -6.493 -42.021  35.932  1.00  0.00      25_4 H  
ATOM   1226  N   ASP A 134      -2.773 -44.781  44.197  1.00 35.56      25_4 N  
ATOM   1227  HN  ASP A 134      -3.387 -45.556  43.947  1.00  0.00      25_4 H  
ATOM   1228  CA  ASP A 134      -2.249 -44.715  45.573  1.00 29.58      25_4 C  
ATOM   1229  C   ASP A 134      -0.715 -44.745  45.587  1.00 33.73      25_4 C  
ATOM   1230  O   ASP A 134      -0.096 -45.754  45.241  1.00 28.99      25_4 O  
ATOM   1231  CB  ASP A 134      -2.807 -45.888  46.386  1.00 30.64      25_4 C  
ATOM   1232  CG  ASP A 134      -2.496 -45.795  47.883  1.00 43.36      25_4 C  
ATOM   1233  OD1 ASP A 134      -1.677 -44.949  48.311  1.00 38.65      25_4 O  
ATOM   1234  OD2 ASP A 134      -3.081 -46.599  48.639  1.00 42.75      25_4 O  
ATOM   1235  N   GLY A 135      -0.101 -43.638  45.996  1.00 33.16      25_4 N  
ATOM   1236  HN  GLY A 135      -0.656 -42.858  46.348  1.00  0.00      25_4 H  
ATOM   1237  CA  GLY A 135       1.349 -43.521  45.949  1.00 35.07      25_4 C  
ATOM   1238  C   GLY A 135       2.140 -44.242  47.038  1.00 39.96      25_4 C  
ATOM   1239  O   GLY A 135       3.376 -44.317  46.961  1.00 33.06      25_4 O  
ATOM   1240  N   ARG A 136       1.452 -44.788  48.041  1.00 33.80      25_4 N  
ATOM   1241  HN  ARG A 136       0.434 -44.834  47.989  1.00  0.00      25_4 H  
ATOM   1242  CA  ARG A 136       2.145 -45.324  49.221  1.00 37.07      25_4 C  
ATOM   1243  C   ARG A 136       3.166 -46.413  48.891  1.00 38.87      25_4 C  
ATOM   1244  O   ARG A 136       4.238 -46.443  49.488  1.00 35.84      25_4 O  
ATOM   1245  CB  ARG A 136       1.154 -45.821  50.282  1.00 33.76      25_4 C  
ATOM   1246  CG  ARG A 136       0.660 -47.251  50.086  1.00 36.37      25_4 C  
ATOM   1247  CD  ARG A 136      -0.372 -47.610  51.131  1.00 35.15      25_4 C  
ATOM   1248  NE  ARG A 136      -1.537 -46.738  51.053  1.00 28.00      25_4 N  
ATOM   1249  HE  ARG A 136      -1.712 -46.252  50.174  1.00  0.00      25_4 H  
ATOM   1250  CZ  ARG A 136      -2.384 -46.537  52.054  1.00 45.39      25_4 C  
ATOM   1251  NH1 ARG A 136      -2.176 -47.127  53.233  1.00 35.32      25_4 N  
ATOM   1252 1HH1 ARG A 136      -2.827 -46.972  54.003  1.00  0.00      25_4 H  
ATOM   1253 2HH1 ARG A 136      -1.380 -47.751  53.365  1.00  0.00      25_4 H  
ATOM   1254  NH2 ARG A 136      -3.421 -45.725  51.882  1.00 40.73      25_4 N  
ATOM   1255 1HH2 ARG A 136      -4.072 -45.570  52.652  1.00  0.00      25_4 H  
ATOM   1256 2HH2 ARG A 136      -3.580 -45.274  50.981  1.00  0.00      25_4 H  
ATOM   1257  N   PHE A 137       2.867 -47.275  47.921  1.00 32.51      25_4 N  
ATOM   1258  HN  PHE A 137       2.037 -47.128  47.346  1.00  0.00      25_4 H  
ATOM   1259  CA  PHE A 137       3.732 -48.437  47.679  1.00 31.04      25_4 C  
ATOM   1260  C   PHE A 137       5.004 -48.087  46.932  1.00 37.00      25_4 C  
ATOM   1261  O   PHE A 137       6.044 -48.695  47.174  1.00 36.29      25_4 O  
ATOM   1262  CB  PHE A 137       2.988 -49.541  46.932  1.00 30.59      25_4 C  
ATOM   1263  CG  PHE A 137       1.703 -49.931  47.572  1.00 35.63      25_4 C  
ATOM   1264  CD1 PHE A 137       0.496 -49.480  47.063  1.00 34.70      25_4 C  
ATOM   1265  CD2 PHE A 137       1.698 -50.730  48.709  1.00 37.37      25_4 C  
ATOM   1266  CE1 PHE A 137      -0.697 -49.828  47.671  1.00 35.21      25_4 C  
ATOM   1267  CE2 PHE A 137       0.510 -51.081  49.322  1.00 32.77      25_4 C  
ATOM   1268  CZ  PHE A 137      -0.688 -50.632  48.802  1.00 36.83      25_4 C  
ATOM   1269  N   LEU A 138       4.913 -47.122  46.015  1.00 38.20      25_4 N  
ATOM   1270  HN  LEU A 138       4.016 -46.657  45.875  1.00  0.00      25_4 H  
ATOM   1271  CA  LEU A 138       6.058 -46.709  45.204  1.00 39.23      25_4 C  
ATOM   1272  C   LEU A 138       7.038 -45.966  46.089  1.00 38.06      25_4 C  
ATOM   1273  O   LEU A 138       8.245 -46.202  46.054  1.00 35.02      25_4 O  
ATOM   1274  CB  LEU A 138       5.618 -45.775  44.072  1.00 30.63      25_4 C  
ATOM   1275  CG  LEU A 138       5.982 -46.158  42.642  1.00 38.60      25_4 C  
ATOM   1276  CD1 LEU A 138       5.483 -45.087  41.681  1.00 39.07      25_4 C  
ATOM   1277  CD2 LEU A 138       7.475 -46.379  42.484  1.00 35.72      25_4 C  
ATOM   1278  N   VAL A 139       6.501 -45.044  46.872  1.00 32.75      25_4 N  
ATOM   1279  HN  VAL A 139       5.492 -44.893  46.848  1.00  0.00      25_4 H  
ATOM   1280  CA  VAL A 139       7.320 -44.243  47.764  1.00 40.50      25_4 C  
ATOM   1281  C   VAL A 139       8.054 -45.109  48.789  1.00 38.11      25_4 C  
ATOM   1282  O   VAL A 139       9.240 -44.904  49.043  1.00 40.51      25_4 O  
ATOM   1283  CB  VAL A 139       6.464 -43.185  48.453  1.00 41.18      25_4 C  
ATOM   1284  CG1 VAL A 139       7.247 -42.473  49.528  1.00 37.58      25_4 C  
ATOM   1285  CG2 VAL A 139       5.961 -42.205  47.413  1.00 33.06      25_4 C  
ATOM   1286  N   GLN A 140       7.371 -46.102  49.345  1.00 39.69      25_4 N  
ATOM   1287  HN  GLN A 140       6.397 -46.256  49.086  1.00  0.00      25_4 H  
ATOM   1288  CA  GLN A 140       8.013 -46.979  50.331  1.00 44.03      25_4 C  
ATOM   1289  C   GLN A 140       9.093 -47.840  49.674  1.00 43.44      25_4 C  
ATOM   1290  O   GLN A 140      10.232 -47.873  50.138  1.00 47.86      25_4 O  
ATOM   1291  CB  GLN A 140       6.979 -47.847  51.072  1.00 38.73      25_4 C  
ATOM   1292  CG  GLN A 140       7.526 -48.630  52.281  1.00 42.11      25_4 C  
ATOM   1293  CD  GLN A 140       8.316 -49.863  51.878  1.00 42.80      25_4 C  
ATOM   1294  OE1 GLN A 140       7.870 -50.650  51.042  1.00 47.84      25_4 O  
ATOM   1295  NE2 GLN A 140       9.506 -50.022  52.449  1.00 39.34      25_4 N  
ATOM   1296 1HE2 GLN A 140      10.037 -50.850  52.178  1.00  0.00      25_4 H  
ATOM   1297 2HE2 GLN A 140       9.875 -49.370  53.141  1.00  0.00      25_4 H  
ATOM   1298  N   ALA A 141       8.738 -48.519  48.587  1.00 43.54      25_4 N  
ATOM   1299  HN  ALA A 141       7.806 -48.382  48.196  1.00  0.00      25_4 H  
ATOM   1300  CA  ALA A 141       9.654 -49.457  47.941  1.00 42.32      25_4 C  
ATOM   1301  C   ALA A 141      10.868 -48.794  47.296  1.00 44.50      25_4 C  
ATOM   1302  O   ALA A 141      11.961 -49.359  47.294  1.00 43.58      25_4 O  
ATOM   1303  CB  ALA A 141       8.912 -50.299  46.913  1.00 40.70      25_4 C  
ATOM   1304  N   GLU A 142      10.676 -47.601  46.744  1.00 35.90      25_4 N  
ATOM   1305  HN  GLU A 142       9.795 -47.110  46.896  1.00  0.00      25_4 H  
ATOM   1306  CA  GLU A 142      11.714 -46.984  45.921  1.00 36.89      25_4 C  
ATOM   1307  C   GLU A 142      12.256 -45.668  46.478  1.00 37.89      25_4 C  
ATOM   1308  O   GLU A 142      13.173 -45.073  45.906  1.00 41.16      25_4 O  
ATOM   1309  CB  GLU A 142      11.225 -46.812  44.475  1.00 36.33      25_4 C  
ATOM   1310  CG  GLU A 142      11.092 -48.126  43.735  1.00 34.21      25_4 C  
ATOM   1311  CD  GLU A 142      12.419 -48.849  43.627  1.00 41.41      25_4 C  
ATOM   1312  OE1 GLU A 142      13.446 -48.156  43.464  1.00 44.75      25_4 O  
ATOM   1313  OE2 GLU A 142      12.442 -50.100  43.708  1.00 43.38      25_4 O  
ATOM   1314  N   ARG A 143      11.679 -45.223  47.587  1.00 40.45      25_4 N  
ATOM   1315  HN  ARG A 143      10.846 -45.699  47.933  1.00  0.00      25_4 H  
ATOM   1316  CA  ARG A 143      12.194 -44.077  48.330  1.00 43.43      25_4 C  
ATOM   1317  C   ARG A 143      12.324 -42.807  47.503  1.00 40.98      25_4 C  
ATOM   1318  O   ARG A 143      13.348 -42.132  47.527  1.00 41.66      25_4 O  
ATOM   1319  CB  ARG A 143      13.502 -44.441  49.046  1.00 42.81      25_4 C  
ATOM   1320  CG  ARG A 143      13.266 -45.454  50.172  1.00 47.34      25_4 C  
ATOM   1321  CD  ARG A 143      14.482 -45.654  51.063  1.00 51.83      25_4 C  
ATOM   1322  NE  ARG A 143      14.793 -44.473  51.870  1.00 56.09      25_4 N  
ATOM   1323  HE  ARG A 143      15.552 -43.868  51.557  1.00  0.00      25_4 H  
ATOM   1324  CZ  ARG A 143      14.149 -44.137  52.986  1.00 57.98      25_4 C  
ATOM   1325  NH1 ARG A 143      13.138 -44.877  53.427  1.00 48.01      25_4 N  
ATOM   1326 1HH1 ARG A 143      12.645 -44.620  54.282  1.00  0.00      25_4 H  
ATOM   1327 2HH1 ARG A 143      12.864 -45.715  52.913  1.00  0.00      25_4 H  
ATOM   1328  NH2 ARG A 143      14.505 -43.049  53.653  1.00 59.23      25_4 N  
ATOM   1329 1HH2 ARG A 143      14.012 -42.792  54.508  1.00  0.00      25_4 H  
ATOM   1330 2HH2 ARG A 143      15.281 -42.481  53.314  1.00  0.00      25_4 H  
ATOM   1331  N   THR A 144      11.268 -42.502  46.761  1.00 48.68      25_4 N  
ATOM   1332  HN  THR A 144      10.498 -43.168  46.708  1.00  0.00      25_4 H  
ATOM   1333  CA  THR A 144      11.165 -41.258  46.021  1.00 43.97      25_4 C  
ATOM   1334  C   THR A 144      10.118 -40.393  46.702  1.00 39.60      25_4 C  
ATOM   1335  O   THR A 144       9.372 -40.870  47.556  1.00 39.46      25_4 O  
ATOM   1336  CB  THR A 144      10.673 -41.514  44.593  1.00 50.19      25_4 C  
ATOM   1337  OG1 THR A 144       9.533 -42.379  44.647  1.00 54.16      25_4 O  
ATOM   1338  HG1 THR A 144       8.855 -41.968  45.170  1.00  0.00      25_4 H  
ATOM   1339  CG2 THR A 144      11.755 -42.170  43.759  1.00 47.69      25_4 C  
ATOM   1340  N   VAL A 145      10.050 -39.123  46.328  1.00 38.35      25_4 N  
ATOM   1341  HN  VAL A 145      10.812 -38.705  45.795  1.00  0.00      25_4 H  
ATOM   1342  CA  VAL A 145       8.883 -38.328  46.681  1.00 36.52      25_4 C  
ATOM   1343  C   VAL A 145       7.910 -38.379  45.492  1.00 41.29      25_4 C  
ATOM   1344  O   VAL A 145       8.327 -38.273  44.334  1.00 39.53      25_4 O  
ATOM   1345  CB  VAL A 145       9.269 -36.887  47.044  1.00 39.96      25_4 C  
ATOM   1346  CG1 VAL A 145       8.032 -35.999  47.150  1.00 36.31      25_4 C  
ATOM   1347  CG2 VAL A 145      10.063 -36.872  48.363  1.00 38.81      25_4 C  
ATOM   1348  N   LEU A 146       6.628 -38.594  45.782  1.00 31.87      25_4 N  
ATOM   1349  HN  LEU A 146       6.350 -38.665  46.761  1.00  0.00      25_4 H  
ATOM   1350  CA  LEU A 146       5.609 -38.731  44.748  1.00 36.40      25_4 C  
ATOM   1351  C   LEU A 146       4.598 -37.621  44.933  1.00 38.75      25_4 C  
ATOM   1352  O   LEU A 146       4.072 -37.430  46.030  1.00 35.59      25_4 O  
ATOM   1353  CB  LEU A 146       4.919 -40.103  44.837  1.00 32.23      25_4 C  
ATOM   1354  CG  LEU A 146       4.028 -40.691  43.732  1.00 36.22      25_4 C  
ATOM   1355  CD1 LEU A 146       2.609 -40.221  43.834  1.00 39.19      25_4 C  
ATOM   1356  CD2 LEU A 146       4.562 -40.343  42.361  1.00 41.84      25_4 C  
ATOM   1357  N   VAL A 147       4.351 -36.881  43.856  1.00 33.30      25_4 N  
ATOM   1358  HN  VAL A 147       4.878 -37.068  43.003  1.00  0.00      25_4 H  
ATOM   1359  CA  VAL A 147       3.361 -35.816  43.845  1.00 31.64      25_4 C  
ATOM   1360  C   VAL A 147       2.317 -36.131  42.769  1.00 36.33      25_4 C  
ATOM   1361  O   VAL A 147       2.651 -36.623  41.688  1.00 32.16      25_4 O  
ATOM   1362  CB  VAL A 147       4.019 -34.432  43.548  1.00 31.75      25_4 C  
ATOM   1363  CG1 VAL A 147       2.983 -33.301  43.584  1.00 27.95      25_4 C  
ATOM   1364  CG2 VAL A 147       5.142 -34.144  44.534  1.00 32.96      25_4 C  
ATOM   1365  N   SER A 148       1.052 -35.870  43.068  1.00 27.82      25_4 N  
ATOM   1366  HN  SER A 148       0.803 -35.600  44.020  1.00  0.00      25_4 H  
ATOM   1367  CA  SER A 148       0.017 -35.965  42.053  1.00 32.97      25_4 C  
ATOM   1368  C   SER A 148      -0.929 -34.801  42.279  1.00 34.34      25_4 C  
ATOM   1369  O   SER A 148      -1.119 -34.367  43.420  1.00 28.57      25_4 O  
ATOM   1370  CB  SER A 148      -0.731 -37.297  42.142  1.00 27.60      25_4 C  
ATOM   1371  OG  SER A 148      -1.497 -37.365  43.334  1.00 34.77      25_4 O  
ATOM   1372  HG  SER A 148      -1.961 -38.192  43.389  1.00  0.00      25_4 H  
ATOM   1373  N   MET A 149      -1.507 -34.281  41.197  1.00 27.35      25_4 N  
ATOM   1374  HN  MET A 149      -1.314 -34.677  40.277  1.00  0.00      25_4 H  
ATOM   1375  CA  MET A 149      -2.409 -33.154  41.324  1.00 28.79      25_4 C  
ATOM   1376  C   MET A 149      -3.747 -33.397  40.627  1.00 33.89      25_4 C  
ATOM   1377  O   MET A 149      -3.848 -34.210  39.711  1.00 33.48      25_4 O  
ATOM   1378  CB  MET A 149      -1.750 -31.880  40.782  1.00 31.94      25_4 C  
ATOM   1379  CG  MET A 149      -2.018 -31.605  39.287  1.00 31.98      25_4 C  
ATOM   1380  SD  MET A 149      -1.173 -32.790  38.234  1.00 34.11      25_4 S  
ATOM   1381  CE  MET A 149       0.541 -32.307  38.455  1.00 26.90      25_4 C  
ATOM   1382  N   ASN A 150      -4.770 -32.686  41.087  1.00 27.29      25_4 N  
ATOM   1383  HN  ASN A 150      -4.664 -32.182  41.967  1.00  0.00      25_4 H  
ATOM   1384  CA  ASN A 150      -6.027 -32.604  40.381  1.00 29.02      25_4 C  
ATOM   1385  C   ASN A 150      -5.969 -31.405  39.441  1.00 33.18      25_4 C  
ATOM   1386  O   ASN A 150      -5.520 -30.334  39.823  1.00 39.02      25_4 O  
ATOM   1387  CB  ASN A 150      -7.188 -32.442  41.367  1.00 28.69      25_4 C  
ATOM   1388  CG  ASN A 150      -7.786 -33.772  41.795  1.00 33.85      25_4 C  
ATOM   1389  OD1 ASN A 150      -7.185 -34.831  41.608  1.00 33.26      25_4 O  
ATOM   1390  ND2 ASN A 150      -8.980 -33.721  42.372  1.00 33.13      25_4 N  
ATOM   1391 1HD2 ASN A 150      -9.381 -34.614  42.659  1.00  0.00      25_4 H  
ATOM   1392 2HD2 ASN A 150      -9.478 -32.844  42.527  1.00  0.00      25_4 H  
ATOM   1393  N   TYR A 151      -6.400 -31.591  38.203  1.00 29.99      25_4 N  
ATOM   1394  HN  TYR A 151      -6.661 -32.528  37.897  1.00  0.00      25_4 H  
ATOM   1395  CA  TYR A 151      -6.506 -30.480  37.274  1.00 29.29      25_4 C  
ATOM   1396  C   TYR A 151      -7.875 -30.531  36.623  1.00 29.65      25_4 C  
ATOM   1397  O   TYR A 151      -8.454 -31.607  36.471  1.00 30.08      25_4 O  
ATOM   1398  CB  TYR A 151      -5.398 -30.534  36.219  1.00 28.19      25_4 C  
ATOM   1399  CG  TYR A 151      -5.456 -31.757  35.338  1.00 29.30      25_4 C  
ATOM   1400  CD1 TYR A 151      -4.806 -32.927  35.706  1.00 25.51      25_4 C  
ATOM   1401  CD2 TYR A 151      -6.166 -31.743  34.139  1.00 28.81      25_4 C  
ATOM   1402  CE1 TYR A 151      -4.863 -34.049  34.921  1.00 26.54      25_4 C  
ATOM   1403  CE2 TYR A 151      -6.226 -32.864  33.333  1.00 24.89      25_4 C  
ATOM   1404  CZ  TYR A 151      -5.576 -34.012  33.726  1.00 28.28      25_4 C  
ATOM   1405  OH  TYR A 151      -5.627 -35.125  32.927  1.00 27.46      25_4 O  
ATOM   1406  HH  TYR A 151      -6.114 -35.100  32.111  1.00  0.00      25_4 H  
ATOM   1407  N   ARG A 152      -8.387 -29.368  36.245  1.00 27.98      25_4 N  
ATOM   1408  HN  ARG A 152      -7.849 -28.517  36.407  1.00  0.00      25_4 H  
ATOM   1409  CA  ARG A 152      -9.697 -29.264  35.604  1.00 31.86      25_4 C  
ATOM   1410  C   ARG A 152      -9.823 -30.039  34.295  1.00 37.40      25_4 C  
ATOM   1411  O   ARG A 152      -8.915 -30.029  33.460  1.00 34.27      25_4 O  
ATOM   1412  CB  ARG A 152     -10.045 -27.797  35.366  1.00 34.36      25_4 C  
ATOM   1413  CG  ARG A 152     -10.414 -27.054  36.637  1.00 30.02      25_4 C  
ATOM   1414  CD  ARG A 152     -10.568 -25.594  36.326  1.00 31.43      25_4 C  
ATOM   1415  NE  ARG A 152      -9.267 -24.944  36.235  1.00 29.53      25_4 N  
ATOM   1416  HE  ARG A 152      -8.433 -25.506  36.403  1.00  0.00      25_4 H  
ATOM   1417  CZ  ARG A 152      -9.111 -23.659  35.945  1.00 35.36      25_4 C  
ATOM   1418  NH1 ARG A 152     -10.182 -22.916  35.699  1.00 28.42      25_4 N  
ATOM   1419 1HH1 ARG A 152     -10.062 -21.928  35.476  1.00  0.00      25_4 H  
ATOM   1420 2HH1 ARG A 152     -11.116 -23.325  35.738  1.00  0.00      25_4 H  
ATOM   1421  NH2 ARG A 152      -7.895 -23.126  35.894  1.00 30.51      25_4 N  
ATOM   1422 1HH2 ARG A 152      -7.775 -22.138  35.671  1.00  0.00      25_4 H  
ATOM   1423 2HH2 ARG A 152      -7.071 -23.697  36.083  1.00  0.00      25_4 H  
ATOM   1424  N   VAL A 153     -10.968 -30.693  34.124  1.00 29.46      25_4 N  
ATOM   1425  HN  VAL A 153     -11.688 -30.622  34.843  1.00  0.00      25_4 H  
ATOM   1426  CA  VAL A 153     -11.228 -31.505  32.949  1.00 25.88      25_4 C  
ATOM   1427  C   VAL A 153     -12.525 -31.069  32.283  1.00 33.77      25_4 C  
ATOM   1428  O   VAL A 153     -13.217 -30.174  32.787  1.00 30.42      25_4 O  
ATOM   1429  CB  VAL A 153     -11.266 -33.006  33.290  1.00 32.54      25_4 C  
ATOM   1430  CG1 VAL A 153      -9.876 -33.481  33.708  1.00 26.75      25_4 C  
ATOM   1431  CG2 VAL A 153     -12.291 -33.294  34.409  1.00 29.18      25_4 C  
ATOM   1432  N   GLY A 154     -12.823 -31.679  31.133  1.00 32.38      25_4 N  
ATOM   1433  HN  GLY A 154     -12.192 -32.402  30.787  1.00  0.00      25_4 H  
ATOM   1434  CA  GLY A 154     -14.006 -31.358  30.352  1.00 23.62      25_4 C  
ATOM   1435  C   GLY A 154     -14.029 -29.888  30.026  1.00 28.83      25_4 C  
ATOM   1436  O   GLY A 154     -12.977 -29.265  29.873  1.00 32.26      25_4 O  
ATOM   1437  N   ALA A 155     -15.228 -29.321  29.956  1.00 30.35      25_4 N  
ATOM   1438  HN  ALA A 155     -16.057 -29.895  30.108  1.00  0.00      25_4 H  
ATOM   1439  CA  ALA A 155     -15.393 -27.898  29.667  1.00 27.78      25_4 C  
ATOM   1440  C   ALA A 155     -14.630 -26.991  30.632  1.00 35.10      25_4 C  
ATOM   1441  O   ALA A 155     -14.066 -25.980  30.215  1.00 34.02      25_4 O  
ATOM   1442  CB  ALA A 155     -16.874 -27.530  29.670  1.00 31.12      25_4 C  
ATOM   1443  N   PHE A 156     -14.631 -27.351  31.917  1.00 29.09      25_4 N  
ATOM   1444  HN  PHE A 156     -15.063 -28.236  32.182  1.00  0.00      25_4 H  
ATOM   1445  CA  PHE A 156     -14.032 -26.515  32.958  1.00 33.15      25_4 C  
ATOM   1446  C   PHE A 156     -12.546 -26.300  32.727  1.00 30.43      25_4 C  
ATOM   1447  O   PHE A 156     -12.011 -25.226  33.002  1.00 31.10      25_4 O  
ATOM   1448  CB  PHE A 156     -14.322 -27.105  34.354  1.00 30.47      25_4 C  
ATOM   1449  CG  PHE A 156     -15.769 -27.432  34.548  1.00 32.46      25_4 C  
ATOM   1450  CD1 PHE A 156     -16.240 -28.720  34.324  1.00 33.89      25_4 C  
ATOM   1451  CD2 PHE A 156     -16.679 -26.431  34.855  1.00 31.04      25_4 C  
ATOM   1452  CE1 PHE A 156     -17.586 -29.015  34.455  1.00 32.68      25_4 C  
ATOM   1453  CE2 PHE A 156     -18.032 -26.715  34.990  1.00 33.98      25_4 C  
ATOM   1454  CZ  PHE A 156     -18.486 -28.010  34.789  1.00 33.86      25_4 C  
ATOM   1455  N   GLY A 157     -11.888 -27.311  32.183  1.00 28.37      25_4 N  
ATOM   1456  HN  GLY A 157     -12.389 -28.165  31.939  1.00  0.00      25_4 H  
ATOM   1457  CA  GLY A 157     -10.469 -27.219  31.931  1.00 26.86      25_4 C  
ATOM   1458  C   GLY A 157     -10.078 -26.873  30.512  1.00 32.10      25_4 C  
ATOM   1459  O   GLY A 157      -8.963 -26.398  30.294  1.00 33.14      25_4 O  
ATOM   1460  N   PHE A 158     -10.972 -27.098  29.549  1.00 30.28      25_4 N  
ATOM   1461  HN  PHE A 158     -11.942 -27.298  29.792  1.00  0.00      25_4 H  
ATOM   1462  CA  PHE A 158     -10.563 -27.058  28.136  1.00 30.51      25_4 C  
ATOM   1463  C   PHE A 158     -11.515 -26.390  27.140  1.00 32.79      25_4 C  
ATOM   1464  O   PHE A 158     -11.223 -26.333  25.951  1.00 36.19      25_4 O  
ATOM   1465  CB  PHE A 158     -10.150 -28.464  27.665  1.00 28.52      25_4 C  
ATOM   1466  CG  PHE A 158      -8.984 -29.016  28.427  1.00 31.81      25_4 C  
ATOM   1467  CD1 PHE A 158      -9.180 -29.846  29.519  1.00 32.84      25_4 C  
ATOM   1468  CD2 PHE A 158      -7.689 -28.637  28.105  1.00 33.57      25_4 C  
ATOM   1469  CE1 PHE A 158      -8.098 -30.326  30.257  1.00 29.37      25_4 C  
ATOM   1470  CE2 PHE A 158      -6.604 -29.114  28.835  1.00 32.04      25_4 C  
ATOM   1471  CZ  PHE A 158      -6.812 -29.960  29.916  1.00 26.00      25_4 C  
ATOM   1472  N   LEU A 159     -12.639 -25.870  27.612  1.00 33.36      25_4 N  
ATOM   1473  HN  LEU A 159     -12.908 -26.026  28.583  1.00  0.00      25_4 H  
ATOM   1474  CA  LEU A 159     -13.485 -25.077  26.739  1.00 32.85      25_4 C  
ATOM   1475  C   LEU A 159     -12.691 -23.877  26.265  1.00 39.71      25_4 C  
ATOM   1476  O   LEU A 159     -12.033 -23.201  27.057  1.00 38.77      25_4 O  
ATOM   1477  CB  LEU A 159     -14.759 -24.621  27.446  1.00 34.93      25_4 C  
ATOM   1478  CG  LEU A 159     -15.743 -23.871  26.546  1.00 38.93      25_4 C  
ATOM   1479  CD1 LEU A 159     -17.136 -24.474  26.620  1.00 34.20      25_4 C  
ATOM   1480  CD2 LEU A 159     -15.775 -22.396  26.905  1.00 40.53      25_4 C  
ATOM   1481  N   ALA A 160     -12.740 -23.620  24.964  1.00 39.56      25_4 N  
ATOM   1482  HN  ALA A 160     -13.343 -24.181  24.362  1.00  0.00      25_4 H  
ATOM   1483  CA  ALA A 160     -11.946 -22.550  24.388  1.00 37.59      25_4 C  
ATOM   1484  C   ALA A 160     -12.730 -21.738  23.364  1.00 44.82      25_4 C  
ATOM   1485  O   ALA A 160     -13.346 -22.287  22.459  1.00 37.78      25_4 O  
ATOM   1486  CB  ALA A 160     -10.681 -23.120  23.755  1.00 35.03      25_4 C  
ATOM   1487  N   LEU A 161     -12.722 -20.426  23.540  1.00 43.56      25_4 N  
ATOM   1488  HN  LEU A 161     -12.439 -20.049  24.444  1.00  0.00      25_4 H  
ATOM   1489  CA  LEU A 161     -13.104 -19.511  22.484  1.00 44.40      25_4 C  
ATOM   1490  C   LEU A 161     -11.820 -18.786  22.121  1.00 47.76      25_4 C  
ATOM   1491  O   LEU A 161     -11.530 -17.734  22.680  1.00 51.22      25_4 O  
ATOM   1492  CB  LEU A 161     -14.143 -18.514  22.981  1.00 46.01      25_4 C  
ATOM   1493  CG  LEU A 161     -15.553 -19.053  23.221  1.00 56.80      25_4 C  
ATOM   1494  CD1 LEU A 161     -16.379 -18.001  23.920  1.00 58.86      25_4 C  
ATOM   1495  CD2 LEU A 161     -16.218 -19.462  21.916  1.00 38.67      25_4 C  
ATOM   1496  N   PRO A 162     -11.033 -19.365  21.198  1.00 51.28      25_4 N  
ATOM   1497  CA  PRO A 162      -9.666 -18.900  20.928  1.00 56.26      25_4 C  
ATOM   1498  C   PRO A 162      -9.602 -17.408  20.610  1.00 56.26      25_4 C  
ATOM   1499  O   PRO A 162     -10.409 -16.898  19.827  1.00 50.45      25_4 O  
ATOM   1500  CB  PRO A 162      -9.247 -19.738  19.716  1.00 48.86      25_4 C  
ATOM   1501  CG  PRO A 162     -10.097 -20.966  19.802  1.00 44.24      25_4 C  
ATOM   1502  CD  PRO A 162     -11.419 -20.474  20.310  1.00 45.70      25_4 C  
ATOM   1503  N   GLY A 163      -8.658 -16.719  21.243  1.00 57.83      25_4 N  
ATOM   1504  HN  GLY A 163      -8.003 -17.215  21.847  1.00  0.00      25_4 H  
ATOM   1505  CA  GLY A 163      -8.534 -15.281  21.099  1.00 54.76      25_4 C  
ATOM   1506  C   GLY A 163      -9.185 -14.524  22.241  1.00 64.07      25_4 C  
ATOM   1507  O   GLY A 163      -8.749 -13.429  22.600  1.00 60.90      25_4 O  
ATOM   1508  N   SER A 164     -10.232 -15.105  22.818  1.00 57.17      25_4 N  
ATOM   1509  HN  SER A 164     -10.520 -16.036  22.515  1.00  0.00      25_4 H  
ATOM   1510  CA  SER A 164     -10.973 -14.434  23.874  1.00 50.28      25_4 C  
ATOM   1511  C   SER A 164     -10.201 -14.485  25.178  1.00 57.76      25_4 C  
ATOM   1512  O   SER A 164      -9.365 -15.357  25.391  1.00 61.83      25_4 O  
ATOM   1513  CB  SER A 164     -12.341 -15.076  24.076  1.00 60.57      25_4 C  
ATOM   1514  OG  SER A 164     -12.236 -16.213  24.921  1.00 55.50      25_4 O  
ATOM   1515  HG  SER A 164     -13.088 -16.613  25.047  1.00  0.00      25_4 H  
ATOM   1516  N   ARG A 165     -10.495 -13.546  26.057  1.00 57.40      25_4 N  
ATOM   1517  HN  ARG A 165     -11.210 -12.854  25.833  1.00  0.00      25_4 H  
ATOM   1518  CA  ARG A 165      -9.820 -13.483  27.332  1.00 58.69      25_4 C  
ATOM   1519  C   ARG A 165     -10.630 -14.259  28.366  1.00 55.06      25_4 C  
ATOM   1520  O   ARG A 165     -10.098 -14.688  29.389  1.00 60.95      25_4 O  
ATOM   1521  CB  ARG A 165      -9.638 -12.019  27.741  1.00 66.47      25_4 C  
ATOM   1522  CG  ARG A 165      -8.791 -11.805  28.974  1.00 90.81      25_4 C  
ATOM   1523  CD  ARG A 165      -8.430 -10.335  29.158  1.00100.15      25_4 C  
ATOM   1524  NE  ARG A 165      -7.856 -10.092  30.479  1.00101.87      25_4 N  
ATOM   1525  HE  ARG A 165      -8.465  -9.704  31.199  1.00  0.00      25_4 H  
ATOM   1526  CZ  ARG A 165      -6.592 -10.344  30.804  1.00107.47      25_4 C  
ATOM   1527  NH1 ARG A 165      -5.760 -10.847  29.901  1.00107.07      25_4 N  
ATOM   1528 1HH1 ARG A 165      -4.790 -11.040  30.150  1.00  0.00      25_4 H  
ATOM   1529 2HH1 ARG A 165      -6.093 -11.039  28.956  1.00  0.00      25_4 H  
ATOM   1530  NH2 ARG A 165      -6.158 -10.094  32.034  1.00107.49      25_4 N  
ATOM   1531 1HH2 ARG A 165      -5.188 -10.287  32.283  1.00  0.00      25_4 H  
ATOM   1532 2HH2 ARG A 165      -6.798  -9.707  32.728  1.00  0.00      25_4 H  
ATOM   1533  N   GLU A 166     -11.915 -14.459  28.081  1.00 53.89      25_4 N  
ATOM   1534  HN  GLU A 166     -12.272 -14.181  27.167  1.00  0.00      25_4 H  
ATOM   1535  CA  GLU A 166     -12.827 -15.068  29.049  1.00 51.27      25_4 C  
ATOM   1536  C   GLU A 166     -12.772 -16.591  29.037  1.00 53.40      25_4 C  
ATOM   1537  O   GLU A 166     -13.189 -17.236  29.999  1.00 51.96      25_4 O  
ATOM   1538  CB  GLU A 166     -14.270 -14.593  28.835  1.00 56.22      25_4 C  
ATOM   1539  CG  GLU A 166     -14.512 -13.109  29.128  1.00 64.35      25_4 C  
ATOM   1540  CD  GLU A 166     -14.293 -12.221  27.904  1.00 76.05      25_4 C  
ATOM   1541  OE1 GLU A 166     -13.860 -12.746  26.851  1.00 66.69      25_4 O  
ATOM   1542  OE2 GLU A 166     -14.556 -10.999  27.994  1.00 75.53      25_4 O  
ATOM   1543  N   ALA A 167     -12.258 -17.156  27.948  1.00 45.65      25_4 N  
ATOM   1544  HN  ALA A 167     -11.962 -16.556  27.178  1.00  0.00      25_4 H  
ATOM   1545  CA  ALA A 167     -12.100 -18.605  27.812  1.00 45.45      25_4 C  
ATOM   1546  C   ALA A 167     -10.999 -18.919  26.810  1.00 44.37      25_4 C  
ATOM   1547  O   ALA A 167     -11.275 -19.300  25.675  1.00 48.61      25_4 O  
ATOM   1548  CB  ALA A 167     -13.407 -19.247  27.371  1.00 42.30      25_4 C  
ATOM   1549  N   PRO A 168      -9.742 -18.747  27.225  1.00 45.65      25_4 N  
ATOM   1550  CA  PRO A 168      -8.600 -18.882  26.312  1.00 39.57      25_4 C  
ATOM   1551  C   PRO A 168      -8.225 -20.324  25.968  1.00 45.41      25_4 C  
ATOM   1552  O   PRO A 168      -7.458 -20.535  25.035  1.00 47.26      25_4 O  
ATOM   1553  CB  PRO A 168      -7.463 -18.216  27.086  1.00 43.93      25_4 C  
ATOM   1554  CG  PRO A 168      -7.858 -18.362  28.530  1.00 36.70      25_4 C  
ATOM   1555  CD  PRO A 168      -9.343 -18.269  28.561  1.00 37.91      25_4 C  
ATOM   1556  N   GLY A 169      -8.746 -21.297  26.707  1.00 46.93      25_4 N  
ATOM   1557  HN  GLY A 169      -9.403 -21.064  27.452  1.00  0.00      25_4 H  
ATOM   1558  CA  GLY A 169      -8.397 -22.689  26.473  1.00 38.10      25_4 C  
ATOM   1559  C   GLY A 169      -7.177 -23.139  27.264  1.00 39.78      25_4 C  
ATOM   1560  O   GLY A 169      -6.412 -22.311  27.763  1.00 38.32      25_4 O  
ATOM   1561  N   ASN A 170      -7.011 -24.454  27.384  1.00 33.46      25_4 N  
ATOM   1562  HN  ASN A 170      -7.742 -25.071  27.031  1.00  0.00      25_4 H  
ATOM   1563  CA  ASN A 170      -5.831 -25.052  27.997  1.00 32.74      25_4 C  
ATOM   1564  C   ASN A 170      -5.650 -24.749  29.498  1.00 31.11      25_4 C  
ATOM   1565  O   ASN A 170      -4.560 -24.959  30.042  1.00 31.99      25_4 O  
ATOM   1566  CB  ASN A 170      -4.552 -24.651  27.236  1.00 30.56      25_4 C  
ATOM   1567  CG  ASN A 170      -4.559 -25.098  25.774  1.00 39.47      25_4 C  
ATOM   1568  OD1 ASN A 170      -5.187 -26.087  25.411  1.00 36.69      25_4 O  
ATOM   1569  ND2 ASN A 170      -3.839 -24.365  24.933  1.00 37.86      25_4 N  
ATOM   1570 1HD2 ASN A 170      -3.844 -24.663  23.958  1.00  0.00      25_4 H  
ATOM   1571 2HD2 ASN A 170      -3.317 -23.543  25.235  1.00  0.00      25_4 H  
ATOM   1572  N   VAL A 171      -6.692 -24.267  30.172  1.00 31.64      25_4 N  
ATOM   1573  HN  VAL A 171      -7.591 -24.141  29.708  1.00  0.00      25_4 H  
ATOM   1574  CA  VAL A 171      -6.535 -23.918  31.590  1.00 35.91      25_4 C  
ATOM   1575  C   VAL A 171      -6.220 -25.130  32.495  1.00 34.05      25_4 C  
ATOM   1576  O   VAL A 171      -5.466 -25.014  33.456  1.00 34.81      25_4 O  
ATOM   1577  CB  VAL A 171      -7.708 -23.058  32.143  1.00 38.09      25_4 C  
ATOM   1578  CG1 VAL A 171      -7.832 -21.776  31.346  1.00 36.99      25_4 C  
ATOM   1579  CG2 VAL A 171      -9.017 -23.820  32.145  1.00 36.79      25_4 C  
ATOM   1580  N   GLY A 172      -6.770 -26.292  32.166  1.00 32.58      25_4 N  
ATOM   1581  HN  GLY A 172      -7.452 -26.327  31.409  1.00  0.00      25_4 H  
ATOM   1582  CA  GLY A 172      -6.418 -27.512  32.864  1.00 27.72      25_4 C  
ATOM   1583  C   GLY A 172      -4.942 -27.838  32.726  1.00 31.76      25_4 C  
ATOM   1584  O   GLY A 172      -4.339 -28.426  33.633  1.00 35.42      25_4 O  
ATOM   1585  N   LEU A 173      -4.347 -27.467  31.592  1.00 29.29      25_4 N  
ATOM   1586  HN  LEU A 173      -4.902 -27.061  30.839  1.00  0.00      25_4 H  
ATOM   1587  CA  LEU A 173      -2.907 -27.638  31.421  1.00 27.43      25_4 C  
ATOM   1588  C   LEU A 173      -2.143 -26.636  32.282  1.00 29.28      25_4 C  
ATOM   1589  O   LEU A 173      -1.087 -26.955  32.822  1.00 30.55      25_4 O  
ATOM   1590  CB  LEU A 173      -2.494 -27.485  29.963  1.00 28.03      25_4 C  
ATOM   1591  CG  LEU A 173      -2.778 -28.662  29.036  1.00 32.52      25_4 C  
ATOM   1592  CD1 LEU A 173      -2.413 -28.277  27.614  1.00 24.79      25_4 C  
ATOM   1593  CD2 LEU A 173      -1.987 -29.879  29.474  1.00 29.47      25_4 C  
ATOM   1594  N   LEU A 174      -2.681 -25.426  32.401  1.00 25.82      25_4 N  
ATOM   1595  HN  LEU A 174      -3.536 -25.205  31.891  1.00  0.00      25_4 H  
ATOM   1596  CA  LEU A 174      -2.069 -24.411  33.247  1.00 35.99      25_4 C  
ATOM   1597  C   LEU A 174      -2.194 -24.795  34.728  1.00 32.64      25_4 C  
ATOM   1598  O   LEU A 174      -1.331 -24.437  35.528  1.00 32.71      25_4 O  
ATOM   1599  CB  LEU A 174      -2.667 -23.023  32.982  1.00 31.70      25_4 C  
ATOM   1600  CG  LEU A 174      -2.427 -22.439  31.586  1.00 39.21      25_4 C  
ATOM   1601  CD1 LEU A 174      -3.185 -21.132  31.386  1.00 33.46      25_4 C  
ATOM   1602  CD2 LEU A 174      -0.944 -22.233  31.367  1.00 37.96      25_4 C  
ATOM   1603  N   ASP A 175      -3.257 -25.524  35.075  1.00 31.88      25_4 N  
ATOM   1604  HN  ASP A 175      -3.984 -25.702  34.382  1.00  0.00      25_4 H  
ATOM   1605  CA  ASP A 175      -3.409 -26.075  36.423  1.00 29.68      25_4 C  
ATOM   1606  C   ASP A 175      -2.231 -26.992  36.695  1.00 34.52      25_4 C  
ATOM   1607  O   ASP A 175      -1.615 -26.932  37.764  1.00 34.87      25_4 O  
ATOM   1608  CB  ASP A 175      -4.706 -26.873  36.570  1.00 24.94      25_4 C  
ATOM   1609  CG  ASP A 175      -5.945 -26.002  36.523  1.00 32.37      25_4 C  
ATOM   1610  OD1 ASP A 175      -5.814 -24.773  36.690  1.00 31.43      25_4 O  
ATOM   1611  OD2 ASP A 175      -7.056 -26.550  36.326  1.00 35.16      25_4 O  
ATOM   1612  N   GLN A 176      -1.914 -27.836  35.720  1.00 29.92      25_4 N  
ATOM   1613  HN  GLN A 176      -2.478 -27.858  34.870  1.00  0.00      25_4 H  
ATOM   1614  CA  GLN A 176      -0.770 -28.733  35.848  1.00 36.36      25_4 C  
ATOM   1615  C   GLN A 176       0.550 -27.965  36.011  1.00 38.64      25_4 C  
ATOM   1616  O   GLN A 176       1.381 -28.319  36.850  1.00 37.90      25_4 O  
ATOM   1617  CB  GLN A 176      -0.685 -29.677  34.644  1.00 34.25      25_4 C  
ATOM   1618  CG  GLN A 176      -1.891 -30.584  34.467  1.00 30.36      25_4 C  
ATOM   1619  CD  GLN A 176      -1.810 -31.431  33.197  1.00 36.81      25_4 C  
ATOM   1620  OE1 GLN A 176      -0.780 -31.457  32.510  1.00 30.36      25_4 O  
ATOM   1621  NE2 GLN A 176      -2.901 -32.125  32.882  1.00 28.77      25_4 N  
ATOM   1622 1HE2 GLN A 176      -3.749 -32.104  33.448  1.00  0.00      25_4 H  
ATOM   1623 2HE2 GLN A 176      -2.847 -32.690  32.035  1.00  0.00      25_4 H  
ATOM   1624  N   ARG A 177       0.735 -26.913  35.216  1.00 30.24      25_4 N  
ATOM   1625  HN  ARG A 177       0.000 -26.644  34.562  1.00  0.00      25_4 H  
ATOM   1626  CA  ARG A 177       1.970 -26.138  35.264  1.00 34.91      25_4 C  
ATOM   1627  C   ARG A 177       2.116 -25.425  36.605  1.00 34.86      25_4 C  
ATOM   1628  O   ARG A 177       3.204 -25.387  37.177  1.00 33.68      25_4 O  
ATOM   1629  CB  ARG A 177       2.027 -25.121  34.125  1.00 34.06      25_4 C  
ATOM   1630  CG  ARG A 177       3.131 -24.087  34.287  1.00 38.19      25_4 C  
ATOM   1631  CD  ARG A 177       3.104 -23.061  33.167  1.00 37.86      25_4 C  
ATOM   1632  NE  ARG A 177       3.404 -23.665  31.871  1.00 41.88      25_4 N  
ATOM   1633  HE  ARG A 177       3.810 -24.601  31.861  1.00  0.00      25_4 H  
ATOM   1634  CZ  ARG A 177       3.179 -23.068  30.704  1.00 51.87      25_4 C  
ATOM   1635  NH1 ARG A 177       2.645 -21.850  30.675  1.00 42.79      25_4 N  
ATOM   1636 1HH1 ARG A 177       2.472 -21.392  29.780  1.00  0.00      25_4 H  
ATOM   1637 2HH1 ARG A 177       2.412 -21.374  31.547  1.00  0.00      25_4 H  
ATOM   1638  NH2 ARG A 177       3.483 -23.688  29.568  1.00 41.11      25_4 N  
ATOM   1639 1HH2 ARG A 177       3.310 -23.230  28.673  1.00  0.00      25_4 H  
ATOM   1640 2HH2 ARG A 177       3.892 -24.622  29.590  1.00  0.00      25_4 H  
ATOM   1641  N   LEU A 178       1.013 -24.866  37.092  1.00 31.30      25_4 N  
ATOM   1642  HN  LEU A 178       0.164 -24.878  36.527  1.00  0.00      25_4 H  
ATOM   1643  CA  LEU A 178       0.977 -24.236  38.407  1.00 34.81      25_4 C  
ATOM   1644  C   LEU A 178       1.413 -25.222  39.489  1.00 34.45      25_4 C  
ATOM   1645  O   LEU A 178       2.220 -24.876  40.352  1.00 37.91      25_4 O  
ATOM   1646  CB  LEU A 178      -0.414 -23.682  38.714  1.00 33.45      25_4 C  
ATOM   1647  CG  LEU A 178      -0.595 -22.954  40.053  1.00 39.21      25_4 C  
ATOM   1648  CD1 LEU A 178       0.415 -21.828  40.208  1.00 28.46      25_4 C  
ATOM   1649  CD2 LEU A 178      -2.012 -22.409  40.186  1.00 31.16      25_4 C  
ATOM   1650  N   ALA A 179       0.912 -26.454  39.419  1.00 32.66      25_4 N  
ATOM   1651  HN  ALA A 179       0.261 -26.687  38.669  1.00  0.00      25_4 H  
ATOM   1652  CA  ALA A 179       1.278 -27.481  40.397  1.00 35.68      25_4 C  
ATOM   1653  C   ALA A 179       2.757 -27.844  40.302  1.00 33.11      25_4 C  
ATOM   1654  O   ALA A 179       3.399 -28.109  41.315  1.00 37.46      25_4 O  
ATOM   1655  CB  ALA A 179       0.404 -28.726  40.245  1.00 26.38      25_4 C  
ATOM   1656  N   LEU A 180       3.293 -27.857  39.085  1.00 33.16      25_4 N  
ATOM   1657  HN  LEU A 180       2.690 -27.719  38.274  1.00  0.00      25_4 H  
ATOM   1658  CA  LEU A 180       4.729 -28.065  38.880  1.00 34.54      25_4 C  
ATOM   1659  C   LEU A 180       5.572 -26.888  39.403  1.00 37.62      25_4 C  
ATOM   1660  O   LEU A 180       6.693 -27.086  39.860  1.00 36.16      25_4 O  
ATOM   1661  CB  LEU A 180       5.044 -28.307  37.401  1.00 37.63      25_4 C  
ATOM   1662  CG  LEU A 180       4.455 -29.550  36.720  1.00 35.23      25_4 C  
ATOM   1663  CD1 LEU A 180       4.890 -29.603  35.256  1.00 30.62      25_4 C  
ATOM   1664  CD2 LEU A 180       4.863 -30.812  37.442  1.00 29.78      25_4 C  
ATOM   1665  N   GLN A 181       5.037 -25.669  39.318  1.00 33.72      25_4 N  
ATOM   1666  HN  GLN A 181       4.157 -25.544  38.817  1.00  0.00      25_4 H  
ATOM   1667  CA  GLN A 181       5.682 -24.511  39.926  1.00 36.64      25_4 C  
ATOM   1668  C   GLN A 181       5.649 -24.653  41.444  1.00 39.13      25_4 C  
ATOM   1669  O   GLN A 181       6.631 -24.354  42.130  1.00 39.37      25_4 O  
ATOM   1670  CB  GLN A 181       5.004 -23.200  39.497  1.00 32.08      25_4 C  
ATOM   1671  CG  GLN A 181       5.417 -22.720  38.107  1.00 45.17      25_4 C  
ATOM   1672  CD  GLN A 181       4.424 -21.744  37.487  1.00 47.80      25_4 C  
ATOM   1673  OE1 GLN A 181       3.422 -21.378  38.100  1.00 51.83      25_4 O  
ATOM   1674  NE2 GLN A 181       4.699 -21.326  36.258  1.00 51.83      25_4 N  
ATOM   1675 1HE2 GLN A 181       4.034 -20.673  35.843  1.00  0.00      25_4 H  
ATOM   1676 2HE2 GLN A 181       5.530 -21.629  35.750  1.00  0.00      25_4 H  
ATOM   1677  N   TRP A 182       4.517 -25.120  41.960  1.00 33.40      25_4 N  
ATOM   1678  HN  TRP A 182       3.737 -25.329  41.337  1.00  0.00      25_4 H  
ATOM   1679  CA  TRP A 182       4.360 -25.342  43.392  1.00 36.80      25_4 C  
ATOM   1680  C   TRP A 182       5.405 -26.341  43.855  1.00 36.95      25_4 C  
ATOM   1681  O   TRP A 182       6.001 -26.189  44.915  1.00 37.92      25_4 O  
ATOM   1682  CB  TRP A 182       2.957 -25.861  43.700  1.00 31.54      25_4 C  
ATOM   1683  CG  TRP A 182       2.656 -25.992  45.160  1.00 33.60      25_4 C  
ATOM   1684  CD1 TRP A 182       1.983 -25.090  45.944  1.00 32.67      25_4 C  
ATOM   1685  CD2 TRP A 182       3.005 -27.088  46.021  1.00 33.24      25_4 C  
ATOM   1686  NE1 TRP A 182       1.894 -25.557  47.228  1.00 37.57      25_4 N  
ATOM   1687  HE1 TRP A 182       1.441 -25.073  48.003  1.00  0.00      25_4 H  
ATOM   1688  CE2 TRP A 182       2.512 -26.780  47.306  1.00 34.11      25_4 C  
ATOM   1689  CE3 TRP A 182       3.688 -28.296  45.832  1.00 31.97      25_4 C  
ATOM   1690  CZ2 TRP A 182       2.682 -27.635  48.399  1.00 29.75      25_4 C  
ATOM   1691  CZ3 TRP A 182       3.850 -29.144  46.912  1.00 33.35      25_4 C  
ATOM   1692  CH2 TRP A 182       3.348 -28.810  48.182  1.00 31.04      25_4 C  
ATOM   1693  N   VAL A 183       5.639 -27.361  43.039  1.00 37.53      25_4 N  
ATOM   1694  HN  VAL A 183       5.112 -27.442  42.170  1.00  0.00      25_4 H  
ATOM   1695  CA  VAL A 183       6.638 -28.365  43.369  1.00 39.25      25_4 C  
ATOM   1696  C   VAL A 183       8.041 -27.753  43.421  1.00 42.32      25_4 C  
ATOM   1697  O   VAL A 183       8.789 -28.016  44.356  1.00 42.10      25_4 O  
ATOM   1698  CB  VAL A 183       6.571 -29.558  42.400  1.00 36.05      25_4 C  
ATOM   1699  CG1 VAL A 183       7.820 -30.424  42.505  1.00 29.84      25_4 C  
ATOM   1700  CG2 VAL A 183       5.310 -30.367  42.677  1.00 29.92      25_4 C  
ATOM   1701  N   GLN A 184       8.381 -26.918  42.441  1.00 37.64      25_4 N  
ATOM   1702  HN  GLN A 184       7.731 -26.760  41.671  1.00  0.00      25_4 H  
ATOM   1703  CA  GLN A 184       9.669 -26.222  42.446  1.00 40.13      25_4 C  
ATOM   1704  C   GLN A 184       9.890 -25.440  43.736  1.00 39.48      25_4 C  
ATOM   1705  O   GLN A 184      10.969 -25.494  44.325  1.00 39.53      25_4 O  
ATOM   1706  CB  GLN A 184       9.808 -25.297  41.233  1.00 33.38      25_4 C  
ATOM   1707  CG  GLN A 184      10.089 -26.049  39.947  1.00 38.04      25_4 C  
ATOM   1708  CD  GLN A 184      11.361 -26.870  40.039  1.00 46.99      25_4 C  
ATOM   1709  OE1 GLN A 184      12.452 -26.323  40.199  1.00 53.75      25_4 O  
ATOM   1710  NE2 GLN A 184      11.228 -28.186  39.954  1.00 42.49      25_4 N  
ATOM   1711 1HE2 GLN A 184      12.083 -28.738  40.016  1.00  0.00      25_4 H  
ATOM   1712 2HE2 GLN A 184      10.324 -28.639  39.821  1.00  0.00      25_4 H  
ATOM   1713  N   GLU A 185       8.856 -24.745  44.189  1.00 35.15      25_4 N  
ATOM   1714  HN  GLU A 185       7.958 -24.816  43.711  1.00  0.00      25_4 H  
ATOM   1715  CA  GLU A 185       8.977 -23.880  45.358  1.00 42.78      25_4 C  
ATOM   1716  C   GLU A 185       8.799 -24.552  46.723  1.00 47.89      25_4 C  
ATOM   1717  O   GLU A 185       9.219 -23.996  47.729  1.00 54.03      25_4 O  
ATOM   1718  CB  GLU A 185       8.020 -22.696  45.235  1.00 47.47      25_4 C  
ATOM   1719  CG  GLU A 185       8.278 -21.846  43.981  1.00 56.13      25_4 C  
ATOM   1720  CD  GLU A 185       7.230 -20.768  43.773  1.00 67.47      25_4 C  
ATOM   1721  OE1 GLU A 185       7.131 -20.239  42.641  1.00 67.63      25_4 O  
ATOM   1722  OE2 GLU A 185       6.506 -20.450  44.745  1.00 73.41      25_4 O  
ATOM   1723  N   ASN A 186       8.199 -25.739  46.771  1.00 41.98      25_4 N  
ATOM   1724  HN  ASN A 186       8.013 -26.252  45.909  1.00  0.00      25_4 H  
ATOM   1725  CA  ASN A 186       7.808 -26.304  48.054  1.00 36.71      25_4 C  
ATOM   1726  C   ASN A 186       8.227 -27.736  48.335  1.00 44.92      25_4 C  
ATOM   1727  O   ASN A 186       8.117 -28.205  49.477  1.00 38.49      25_4 O  
ATOM   1728  CB  ASN A 186       6.297 -26.202  48.238  1.00 37.61      25_4 C  
ATOM   1729  CG  ASN A 186       5.796 -24.785  48.117  1.00 43.11      25_4 C  
ATOM   1730  OD1 ASN A 186       5.973 -23.973  49.022  1.00 44.14      25_4 O  
ATOM   1731  ND2 ASN A 186       5.158 -24.480  46.995  1.00 41.26      25_4 N  
ATOM   1732 1HD2 ASN A 186       5.011 -25.154  46.244  1.00  0.00      25_4 H  
ATOM   1733 2HD2 ASN A 186       4.819 -23.521  46.913  1.00  0.00      25_4 H  
ATOM   1734  N   VAL A 187       8.691 -28.444  47.317  1.00 35.70      25_4 N  
ATOM   1735  HN  VAL A 187       8.879 -28.000  46.418  1.00  0.00      25_4 H  
ATOM   1736  CA  VAL A 187       8.927 -29.867  47.504  1.00 40.96      25_4 C  
ATOM   1737  C   VAL A 187      10.124 -30.142  48.418  1.00 41.19      25_4 C  
ATOM   1738  O   VAL A 187      10.186 -31.194  49.056  1.00 44.63      25_4 O  
ATOM   1739  CB  VAL A 187       9.026 -30.635  46.159  1.00 35.27      25_4 C  
ATOM   1740  CG1 VAL A 187      10.403 -30.492  45.549  1.00 34.01      25_4 C  
ATOM   1741  CG2 VAL A 187       8.668 -32.104  46.360  1.00 33.29      25_4 C  
ATOM   1742  N   ALA A 188      11.059 -29.192  48.491  1.00 41.41      25_4 N  
ATOM   1743  HN  ALA A 188      10.953 -28.345  47.932  1.00  0.00      25_4 H  
ATOM   1744  CA  ALA A 188      12.233 -29.336  49.353  1.00 44.54      25_4 C  
ATOM   1745  C   ALA A 188      11.806 -29.469  50.811  1.00 37.51      25_4 C  
ATOM   1746  O   ALA A 188      12.416 -30.206  51.575  1.00 42.34      25_4 O  
ATOM   1747  CB  ALA A 188      13.190 -28.163  49.177  1.00 36.49      25_4 C  
ATOM   1748  N   ALA A 189      10.724 -28.781  51.171  1.00 40.20      25_4 N  
ATOM   1749  HN  ALA A 189      10.263 -28.193  50.476  1.00  0.00      25_4 H  
ATOM   1750  CA  ALA A 189      10.173 -28.836  52.518  1.00 33.49      25_4 C  
ATOM   1751  C   ALA A 189       9.707 -30.234  52.914  1.00 48.99      25_4 C  
ATOM   1752  O   ALA A 189       9.370 -30.469  54.082  1.00 43.75      25_4 O  
ATOM   1753  CB  ALA A 189       9.020 -27.841  52.658  1.00 38.58      25_4 C  
ATOM   1754  N   PHE A 190       9.672 -31.151  51.944  1.00 44.21      25_4 N  
ATOM   1755  HN  PHE A 190       9.955 -30.881  51.002  1.00  0.00      25_4 H  
ATOM   1756  CA  PHE A 190       9.242 -32.530  52.185  1.00 44.58      25_4 C  
ATOM   1757  C   PHE A 190      10.400 -33.510  52.015  1.00 43.93      25_4 C  
ATOM   1758  O   PHE A 190      10.245 -34.708  52.239  1.00 49.06      25_4 O  
ATOM   1759  CB  PHE A 190       8.113 -32.929  51.223  1.00 42.29      25_4 C  
ATOM   1760  CG  PHE A 190       6.873 -32.088  51.346  1.00 36.08      25_4 C  
ATOM   1761  CD1 PHE A 190       6.748 -30.903  50.636  1.00 33.29      25_4 C  
ATOM   1762  CD2 PHE A 190       5.824 -32.496  52.147  1.00 30.30      25_4 C  
ATOM   1763  CE1 PHE A 190       5.614 -30.138  50.740  1.00 30.49      25_4 C  
ATOM   1764  CE2 PHE A 190       4.681 -31.727  52.261  1.00 34.45      25_4 C  
ATOM   1765  CZ  PHE A 190       4.576 -30.550  51.556  1.00 33.80      25_4 C  
ATOM   1766  N   GLY A 191      11.558 -33.003  51.607  1.00 36.95      25_4 N  
ATOM   1767  HN  GLY A 191      11.647 -31.996  51.474  1.00  0.00      25_4 H  
ATOM   1768  CA  GLY A 191      12.699 -33.862  51.348  1.00 40.74      25_4 C  
ATOM   1769  C   GLY A 191      12.938 -34.065  49.864  1.00 48.88      25_4 C  
ATOM   1770  O   GLY A 191      13.891 -34.736  49.455  1.00 47.76      25_4 O  
ATOM   1771  N   GLY A 192      12.074 -33.476  49.045  1.00 41.65      25_4 N  
ATOM   1772  HN  GLY A 192      11.332 -32.890  49.429  1.00  0.00      25_4 H  
ATOM   1773  CA  GLY A 192      12.176 -33.658  47.612  1.00 43.82      25_4 C  
ATOM   1774  C   GLY A 192      13.257 -32.784  47.024  1.00 46.23      25_4 C  
ATOM   1775  O   GLY A 192      13.595 -31.745  47.587  1.00 57.48      25_4 O  
ATOM   1776  N   ASP A 193      13.797 -33.215  45.892  1.00 42.42      25_4 N  
ATOM   1777  HN  ASP A 193      13.473 -34.100  45.502  1.00  0.00      25_4 H  
ATOM   1778  CA  ASP A 193      14.831 -32.480  45.185  1.00 40.95      25_4 C  
ATOM   1779  C   ASP A 193      14.227 -31.857  43.930  1.00 48.55      25_4 C  
ATOM   1780  O   ASP A 193      14.025 -32.540  42.932  1.00 49.49      25_4 O  
ATOM   1781  CB  ASP A 193      15.983 -33.436  44.842  1.00 41.16      25_4 C  
ATOM   1782  CG  ASP A 193      17.036 -32.818  43.929  1.00 44.14      25_4 C  
ATOM   1783  OD1 ASP A 193      17.015 -31.595  43.680  1.00 50.05      25_4 O  
ATOM   1784  OD2 ASP A 193      17.907 -33.579  43.454  1.00 51.17      25_4 O  
ATOM   1785  N   PRO A 194      13.953 -30.545  43.973  1.00 52.52      25_4 N  
ATOM   1786  CA  PRO A 194      13.355 -29.835  42.833  1.00 36.59      25_4 C  
ATOM   1787  C   PRO A 194      14.230 -29.810  41.587  1.00 50.47      25_4 C  
ATOM   1788  O   PRO A 194      13.751 -29.372  40.536  1.00 53.09      25_4 O  
ATOM   1789  CB  PRO A 194      13.144 -28.412  43.370  1.00 42.66      25_4 C  
ATOM   1790  CG  PRO A 194      14.086 -28.294  44.537  1.00 39.38      25_4 C  
ATOM   1791  CD  PRO A 194      14.148 -29.666  45.140  1.00 37.13      25_4 C  
ATOM   1792  N   THR A 195      15.478 -30.268  41.690  1.00 54.13      25_4 N  
ATOM   1793  HN  THR A 195      15.834 -30.551  42.603  1.00  0.00      25_4 H  
ATOM   1794  CA  THR A 195      16.350 -30.373  40.511  1.00 53.41      25_4 C  
ATOM   1795  C   THR A 195      16.305 -31.773  39.889  1.00 50.76      25_4 C  
ATOM   1796  O   THR A 195      17.025 -32.057  38.929  1.00 57.64      25_4 O  
ATOM   1797  CB  THR A 195      17.825 -30.014  40.825  1.00 54.22      25_4 C  
ATOM   1798  OG1 THR A 195      18.422 -31.055  41.614  1.00 51.53      25_4 O  
ATOM   1799  HG1 THR A 195      19.326 -30.835  41.806  1.00  0.00      25_4 H  
ATOM   1800  CG2 THR A 195      17.915 -28.685  41.567  1.00 49.57      25_4 C  
ATOM   1801  N   SER A 196      15.460 -32.638  40.442  1.00 48.82      25_4 N  
ATOM   1802  HN  SER A 196      14.933 -32.353  41.267  1.00  0.00      25_4 H  
ATOM   1803  CA  SER A 196      15.260 -33.985  39.907  1.00 51.76      25_4 C  
ATOM   1804  C   SER A 196      13.776 -34.371  39.935  1.00 49.91      25_4 C  
ATOM   1805  O   SER A 196      13.320 -35.135  40.798  1.00 42.12      25_4 O  
ATOM   1806  CB  SER A 196      16.085 -35.008  40.685  1.00 48.95      25_4 C  
ATOM   1807  OG  SER A 196      15.877 -36.313  40.170  1.00 60.42      25_4 O  
ATOM   1808  HG  SER A 196      16.390 -36.949  40.654  1.00  0.00      25_4 H  
ATOM   1809  N   VAL A 197      13.031 -33.821  38.985  1.00 37.58      25_4 N  
ATOM   1810  HN  VAL A 197      13.482 -33.212  38.302  1.00  0.00      25_4 H  
ATOM   1811  CA  VAL A 197      11.601 -34.049  38.875  1.00 35.67      25_4 C  
ATOM   1812  C   VAL A 197      11.282 -34.783  37.570  1.00 37.42      25_4 C  
ATOM   1813  O   VAL A 197      11.545 -34.279  36.474  1.00 36.96      25_4 O  
ATOM   1814  CB  VAL A 197      10.842 -32.710  38.926  1.00 38.65      25_4 C  
ATOM   1815  CG1 VAL A 197       9.394 -32.880  38.470  1.00 33.98      25_4 C  
ATOM   1816  CG2 VAL A 197      10.916 -32.126  40.318  1.00 38.62      25_4 C  
ATOM   1817  N   THR A 198      10.736 -35.986  37.697  1.00 39.73      25_4 N  
ATOM   1818  HN  THR A 198      10.607 -36.372  38.633  1.00  0.00      25_4 H  
ATOM   1819  CA  THR A 198      10.313 -36.777  36.545  1.00 35.72      25_4 C  
ATOM   1820  C   THR A 198       8.789 -36.760  36.415  1.00 35.49      25_4 C  
ATOM   1821  O   THR A 198       8.080 -37.123  37.353  1.00 36.17      25_4 O  
ATOM   1822  CB  THR A 198      10.775 -38.238  36.675  1.00 37.06      25_4 C  
ATOM   1823  OG1 THR A 198      12.205 -38.288  36.732  1.00 39.27      25_4 O  
ATOM   1824  HG1 THR A 198      12.510 -37.770  37.467  1.00  0.00      25_4 H  
ATOM   1825  CG2 THR A 198      10.286 -39.069  35.496  1.00 35.63      25_4 C  
ATOM   1826  N   LEU A 199       8.287 -36.320  35.264  1.00 34.08      25_4 N  
ATOM   1827  HN  LEU A 199       8.915 -35.938  34.557  1.00  0.00      25_4 H  
ATOM   1828  CA  LEU A 199       6.854 -36.375  34.997  1.00 29.45      25_4 C  
ATOM   1829  C   LEU A 199       6.486 -37.751  34.459  1.00 33.47      25_4 C  
ATOM   1830  O   LEU A 199       7.175 -38.284  33.587  1.00 36.65      25_4 O  
ATOM   1831  CB  LEU A 199       6.440 -35.325  33.966  1.00 34.17      25_4 C  
ATOM   1832  CG  LEU A 199       6.692 -33.857  34.268  1.00 36.98      25_4 C  
ATOM   1833  CD1 LEU A 199       6.095 -32.968  33.176  1.00 26.45      25_4 C  
ATOM   1834  CD2 LEU A 199       6.116 -33.516  35.614  1.00 32.54      25_4 C  
ATOM   1835  N   PHE A 200       5.414 -38.332  34.987  1.00 31.03      25_4 N  
ATOM   1836  HN  PHE A 200       4.993 -37.941  35.829  1.00  0.00      25_4 H  
ATOM   1837  CA  PHE A 200       4.832 -39.523  34.377  1.00 31.07      25_4 C  
ATOM   1838  C   PHE A 200       3.313 -39.448  34.323  1.00 33.93      25_4 C  
ATOM   1839  O   PHE A 200       2.666 -38.886  35.211  1.00 31.97      25_4 O  
ATOM   1840  CB  PHE A 200       5.361 -40.848  34.972  1.00 28.06      25_4 C  
ATOM   1841  CG  PHE A 200       4.890 -41.174  36.371  1.00 30.05      25_4 C  
ATOM   1842  CD1 PHE A 200       4.932 -40.236  37.393  1.00 32.75      25_4 C  
ATOM   1843  CD2 PHE A 200       4.479 -42.465  36.674  1.00 30.14      25_4 C  
ATOM   1844  CE1 PHE A 200       4.527 -40.566  38.692  1.00 31.63      25_4 C  
ATOM   1845  CE2 PHE A 200       4.083 -42.811  37.967  1.00 33.45      25_4 C  
ATOM   1846  CZ  PHE A 200       4.102 -41.856  38.979  1.00 32.79      25_4 C  
ATOM   1847  N   GLY A 201       2.755 -39.992  33.251  1.00 27.99      25_4 N  
ATOM   1848  HN  GLY A 201       3.341 -40.486  32.578  1.00  0.00      25_4 H  
ATOM   1849  CA  GLY A 201       1.328 -39.899  33.017  1.00 31.23      25_4 C  
ATOM   1850  C   GLY A 201       0.884 -40.987  32.065  1.00 29.75      25_4 C  
ATOM   1851  O   GLY A 201       1.696 -41.559  31.331  1.00 30.86      25_4 O  
ATOM   1852  N   GLU A 202      -0.408 -41.289  32.087  1.00 30.56      25_4 N  
ATOM   1853  HN  GLU A 202      -1.031 -40.780  32.714  1.00  0.00      25_4 H  
ATOM   1854  CA  GLU A 202      -0.951 -42.331  31.234  1.00 28.38      25_4 C  
ATOM   1855  C   GLU A 202      -2.101 -41.752  30.428  1.00 30.38      25_4 C  
ATOM   1856  O   GLU A 202      -2.854 -40.914  30.936  1.00 29.39      25_4 O  
ATOM   1857  CB  GLU A 202      -1.392 -43.533  32.072  1.00 29.88      25_4 C  
ATOM   1858  CG  GLU A 202      -1.835 -44.760  31.275  1.00 24.02      25_4 C  
ATOM   1859  CD  GLU A 202      -3.318 -44.725  30.916  1.00 33.92      25_4 C  
ATOM   1860  OE1 GLU A 202      -4.045 -43.860  31.446  1.00 33.02      25_4 O  
ATOM   1861  OE2 GLU A 202      -3.753 -45.552  30.085  1.00 37.86      25_4 O  
ATOM   1862  N   SER A 203      -2.202 -42.170  29.162  1.00 31.56      25_4 N  
ATOM   1863  HN  SER A 203      -1.507 -42.824  28.802  1.00  0.00      25_4 H  
ATOM   1864  CA  SER A 203      -3.275 -41.722  28.277  1.00 26.94      25_4 C  
ATOM   1865  C   SER A 203      -3.279 -40.185  28.153  1.00 26.69      25_4 C  
ATOM   1866  O   SER A 203      -2.281 -39.598  27.729  1.00 28.43      25_4 O  
ATOM   1867  CB  SER A 203      -4.622 -42.279  28.757  1.00 28.77      25_4 C  
ATOM   1868  OG  SER A 203      -5.610 -42.249  27.746  1.00 39.70      25_4 O  
ATOM   1869  HG  SER A 203      -6.444 -42.594  28.043  1.00  0.00      25_4 H  
ATOM   1870  N   ALA A 204      -4.369 -39.523  28.528  1.00 23.59      25_4 N  
ATOM   1871  HN  ALA A 204      -5.189 -40.031  28.859  1.00  0.00      25_4 H  
ATOM   1872  CA  ALA A 204      -4.386 -38.054  28.463  1.00 27.47      25_4 C  
ATOM   1873  C   ALA A 204      -3.317 -37.415  29.371  1.00 35.63      25_4 C  
ATOM   1874  O   ALA A 204      -2.842 -36.304  29.103  1.00 29.90      25_4 O  
ATOM   1875  CB  ALA A 204      -5.770 -37.496  28.782  1.00 23.46      25_4 C  
ATOM   1876  N   GLY A 205      -2.941 -38.126  30.435  1.00 29.29      25_4 N  
ATOM   1877  HN  GLY A 205      -3.452 -38.978  30.668  1.00  0.00      25_4 H  
ATOM   1878  CA  GLY A 205      -1.824 -37.721  31.271  1.00 27.31      25_4 C  
ATOM   1879  C   GLY A 205      -0.491 -37.801  30.546  1.00 30.87      25_4 C  
ATOM   1880  O   GLY A 205       0.343 -36.903  30.668  1.00 31.02      25_4 O  
ATOM   1881  N   ALA A 206      -0.290 -38.878  29.788  1.00 27.25      25_4 N  
ATOM   1882  HN  ALA A 206      -0.960 -39.646  29.827  1.00  0.00      25_4 H  
ATOM   1883  CA  ALA A 206       0.866 -38.987  28.902  1.00 33.39      25_4 C  
ATOM   1884  C   ALA A 206       0.859 -37.889  27.824  1.00 34.28      25_4 C  
ATOM   1885  O   ALA A 206       1.902 -37.342  27.480  1.00 34.05      25_4 O  
ATOM   1886  CB  ALA A 206       0.922 -40.372  28.257  1.00 31.55      25_4 C  
ATOM   1887  N   ALA A 207      -0.312 -37.559  27.297  1.00 33.19      25_4 N  
ATOM   1888  HN  ALA A 207      -1.157 -38.052  27.584  1.00  0.00      25_4 H  
ATOM   1889  CA  ALA A 207      -0.393 -36.489  26.305  1.00 32.68      25_4 C  
ATOM   1890  C   ALA A 207      -0.049 -35.171  26.986  1.00 35.26      25_4 C  
ATOM   1891  O   ALA A 207       0.595 -34.302  26.396  1.00 32.24      25_4 O  
ATOM   1892  CB  ALA A 207      -1.778 -36.423  25.688  1.00 25.67      25_4 C  
ATOM   1893  N   SER A 208      -0.473 -35.039  28.240  1.00 30.13      25_4 N  
ATOM   1894  HN  SER A 208      -1.027 -35.786  28.658  1.00  0.00      25_4 H  
ATOM   1895  CA  SER A 208      -0.166 -33.854  29.032  1.00 32.47      25_4 C  
ATOM   1896  C   SER A 208       1.342 -33.688  29.222  1.00 29.92      25_4 C  
ATOM   1897  O   SER A 208       1.890 -32.609  28.982  1.00 30.89      25_4 O  
ATOM   1898  CB  SER A 208      -0.880 -33.907  30.392  1.00 28.07      25_4 C  
ATOM   1899  OG  SER A 208      -2.245 -33.550  30.257  1.00 28.24      25_4 O  
ATOM   1900  HG  SER A 208      -2.686 -33.583  31.098  1.00  0.00      25_4 H  
ATOM   1901  N   VAL A 209       2.005 -34.757  29.658  1.00 29.43      25_4 N  
ATOM   1902  HN  VAL A 209       1.484 -35.599  29.903  1.00  0.00      25_4 H  
ATOM   1903  CA  VAL A 209       3.460 -34.754  29.794  1.00 27.30      25_4 C  
ATOM   1904  C   VAL A 209       4.133 -34.284  28.499  1.00 33.06      25_4 C  
ATOM   1905  O   VAL A 209       4.981 -33.392  28.523  1.00 34.00      25_4 O  
ATOM   1906  CB  VAL A 209       3.996 -36.146  30.172  1.00 26.48      25_4 C  
ATOM   1907  CG1 VAL A 209       5.496 -36.227  29.932  1.00 24.24      25_4 C  
ATOM   1908  CG2 VAL A 209       3.664 -36.468  31.617  1.00 27.62      25_4 C  
ATOM   1909  N   GLY A 210       3.736 -34.873  27.374  1.00 31.02      25_4 N  
ATOM   1910  HN  GLY A 210       3.028 -35.606  27.421  1.00  0.00      25_4 H  
ATOM   1911  CA  GLY A 210       4.284 -34.500  26.080  1.00 29.85      25_4 C  
ATOM   1912  C   GLY A 210       4.098 -33.022  25.800  1.00 35.45      25_4 C  
ATOM   1913  O   GLY A 210       5.005 -32.359  25.312  1.00 35.02      25_4 O  
ATOM   1914  N   MET A 211       2.927 -32.495  26.134  1.00 31.54      25_4 N  
ATOM   1915  HN  MET A 211       2.197 -33.094  26.521  1.00  0.00      25_4 H  
ATOM   1916  CA  MET A 211       2.670 -31.072  25.955  1.00 31.02      25_4 C  
ATOM   1917  C   MET A 211       3.549 -30.163  26.809  1.00 36.91      25_4 C  
ATOM   1918  O   MET A 211       3.970 -29.104  26.339  1.00 36.17      25_4 O  
ATOM   1919  CB  MET A 211       1.186 -30.765  26.146  1.00 30.84      25_4 C  
ATOM   1920  CG  MET A 211       0.403 -31.180  24.909  1.00 41.36      25_4 C  
ATOM   1921  SD  MET A 211      -1.360 -31.088  25.120  1.00 56.10      25_4 S  
ATOM   1922  CE  MET A 211      -1.879 -32.347  23.945  1.00 36.40      25_4 C  
ATOM   1923  N   HIS A 212       3.840 -30.571  28.046  1.00 31.07      25_4 N  
ATOM   1924  HN  HIS A 212       3.396 -31.409  28.423  1.00  0.00      25_4 H  
ATOM   1925  CA  HIS A 212       4.789 -29.824  28.860  1.00 30.71      25_4 C  
ATOM   1926  C   HIS A 212       6.194 -29.845  28.238  1.00 34.68      25_4 C  
ATOM   1927  O   HIS A 212       6.935 -28.876  28.347  1.00 38.26      25_4 O  
ATOM   1928  CB  HIS A 212       4.810 -30.331  30.309  1.00 27.96      25_4 C  
ATOM   1929  CG  HIS A 212       3.531 -30.076  31.044  1.00 34.96      25_4 C  
ATOM   1930  ND1 HIS A 212       3.119 -28.808  31.394  1.00 33.06      25_4 N  
ATOM   1931  HD1 HIS A 212       3.637 -27.948  31.212  1.00  0.00      25_4 H  
ATOM   1932  CD2 HIS A 212       2.558 -30.921  31.466  1.00 27.16      25_4 C  
ATOM   1933  CE1 HIS A 212       1.949 -28.881  32.002  1.00 32.75      25_4 C  
ATOM   1934  NE2 HIS A 212       1.587 -30.151  32.061  1.00 34.96      25_4 N  
ATOM   1935  HE2 HIS A 212       0.726 -30.503  32.480  1.00  0.00      25_4 H  
ATOM   1936  N   LEU A 213       6.546 -30.948  27.582  1.00 29.41      25_4 N  
ATOM   1937  HN  LEU A 213       5.908 -31.744  27.572  1.00  0.00      25_4 H  
ATOM   1938  CA  LEU A 213       7.820 -31.049  26.877  1.00 38.63      25_4 C  
ATOM   1939  C   LEU A 213       7.949 -29.992  25.787  1.00 42.09      25_4 C  
ATOM   1940  O   LEU A 213       9.044 -29.488  25.537  1.00 47.80      25_4 O  
ATOM   1941  CB  LEU A 213       7.978 -32.425  26.229  1.00 35.77      25_4 C  
ATOM   1942  CG  LEU A 213       8.438 -33.572  27.115  1.00 45.12      25_4 C  
ATOM   1943  CD1 LEU A 213       8.579 -34.824  26.272  1.00 40.88      25_4 C  
ATOM   1944  CD2 LEU A 213       9.752 -33.209  27.782  1.00 48.38      25_4 C  
ATOM   1945  N   LEU A 214       6.826 -29.666  25.148  1.00 37.72      25_4 N  
ATOM   1946  HN  LEU A 214       5.940 -30.025  25.504  1.00  0.00      25_4 H  
ATOM   1947  CA  LEU A 214       6.808 -28.815  23.958  1.00 35.31      25_4 C  
ATOM   1948  C   LEU A 214       6.362 -27.394  24.264  1.00 38.10      25_4 C  
ATOM   1949  O   LEU A 214       6.127 -26.608  23.353  1.00 40.11      25_4 O  
ATOM   1950  CB  LEU A 214       5.869 -29.412  22.912  1.00 27.94      25_4 C  
ATOM   1951  CG  LEU A 214       6.100 -30.893  22.638  1.00 38.98      25_4 C  
ATOM   1952  CD1 LEU A 214       4.958 -31.470  21.822  1.00 35.39      25_4 C  
ATOM   1953  CD2 LEU A 214       7.438 -31.087  21.929  1.00 43.37      25_4 C  
ATOM   1954  N   SER A 215       6.220 -27.075  25.546  1.00 35.81      25_4 N  
ATOM   1955  HN  SER A 215       6.376 -27.790  26.257  1.00  0.00      25_4 H  
ATOM   1956  CA  SER A 215       5.846 -25.728  25.962  1.00 38.33      25_4 C  
ATOM   1957  C   SER A 215       6.956 -25.171  26.842  1.00 37.46      25_4 C  
ATOM   1958  O   SER A 215       7.152 -25.639  27.962  1.00 44.22      25_4 O  
ATOM   1959  CB  SER A 215       4.519 -25.755  26.723  1.00 40.89      25_4 C  
ATOM   1960  OG  SER A 215       4.012 -24.452  26.924  1.00 40.19      25_4 O  
ATOM   1961  HG  SER A 215       3.188 -24.469  27.397  1.00  0.00      25_4 H  
ATOM   1962  N   PRO A 216       7.714 -24.193  26.324  1.00 49.25      25_4 N  
ATOM   1963  CA  PRO A 216       8.895 -23.684  27.042  1.00 41.89      25_4 C  
ATOM   1964  C   PRO A 216       8.663 -23.218  28.493  1.00 38.40      25_4 C  
ATOM   1965  O   PRO A 216       9.514 -23.511  29.330  1.00 43.05      25_4 O  
ATOM   1966  CB  PRO A 216       9.396 -22.551  26.137  1.00 41.20      25_4 C  
ATOM   1967  CG  PRO A 216       8.964 -22.989  24.747  1.00 39.56      25_4 C  
ATOM   1968  CD  PRO A 216       7.622 -23.653  24.952  1.00 45.33      25_4 C  
ATOM   1969  N   PRO A 217       7.544 -22.534  28.802  1.00 36.36      25_4 N  
ATOM   1970  CA  PRO A 217       7.374 -22.197  30.228  1.00 34.91      25_4 C  
ATOM   1971  C   PRO A 217       7.279 -23.415  31.169  1.00 41.46      25_4 C  
ATOM   1972  O   PRO A 217       7.603 -23.281  32.348  1.00 48.22      25_4 O  
ATOM   1973  CB  PRO A 217       6.071 -21.396  30.252  1.00 35.12      25_4 C  
ATOM   1974  CG  PRO A 217       5.923 -20.853  28.850  1.00 37.51      25_4 C  
ATOM   1975  CD  PRO A 217       6.517 -21.899  27.953  1.00 34.96      25_4 C  
ATOM   1976  N   SER A 218       6.858 -24.573  30.666  1.00 38.71      25_4 N  
ATOM   1977  HN  SER A 218       6.567 -24.617  29.689  1.00  0.00      25_4 H  
ATOM   1978  CA  SER A 218       6.804 -25.788  31.487  1.00 44.75      25_4 C  
ATOM   1979  C   SER A 218       8.129 -26.545  31.513  1.00 44.77      25_4 C  
ATOM   1980  O   SER A 218       8.447 -27.219  32.490  1.00 50.05      25_4 O  
ATOM   1981  CB  SER A 218       5.699 -26.740  31.006  1.00 35.68      25_4 C  
ATOM   1982  OG  SER A 218       4.415 -26.185  31.214  1.00 41.65      25_4 O  
ATOM   1983  HG  SER A 218       3.731 -26.774  30.916  1.00  0.00      25_4 H  
ATOM   1984  N   ARG A 219       8.890 -26.427  30.435  1.00 45.10      25_4 N  
ATOM   1985  HN  ARG A 219       8.627 -25.742  29.726  1.00  0.00      25_4 H  
ATOM   1986  CA  ARG A 219      10.085 -27.231  30.216  1.00 47.77      25_4 C  
ATOM   1987  C   ARG A 219      11.139 -27.001  31.315  1.00 46.42      25_4 C  
ATOM   1988  O   ARG A 219      11.931 -27.887  31.635  1.00 48.51      25_4 O  
ATOM   1989  CB  ARG A 219      10.628 -26.966  28.795  1.00 44.82      25_4 C  
ATOM   1990  CG  ARG A 219      11.756 -27.871  28.330  1.00 55.34      25_4 C  
ATOM   1991  CD  ARG A 219      11.308 -29.299  28.110  1.00 55.75      25_4 C  
ATOM   1992  NE  ARG A 219      12.441 -30.210  27.934  1.00 60.96      25_4 N  
ATOM   1993  HE  ARG A 219      12.772 -30.376  26.984  1.00  0.00      25_4 H  
ATOM   1994  CZ  ARG A 219      13.072 -30.840  28.930  1.00 67.00      25_4 C  
ATOM   1995  NH1 ARG A 219      12.701 -30.663  30.198  1.00 49.53      25_4 N  
ATOM   1996 1HH1 ARG A 219      11.922 -30.038  30.407  1.00  0.00      25_4 H  
ATOM   1997 2HH1 ARG A 219      13.182 -31.144  30.958  1.00  0.00      25_4 H  
ATOM   1998  NH2 ARG A 219      14.086 -31.653  28.658  1.00 61.66      25_4 N  
ATOM   1999 1HH2 ARG A 219      14.370 -31.788  27.688  1.00  0.00      25_4 H  
ATOM   2000 2HH2 ARG A 219      14.567 -32.134  29.418  1.00  0.00      25_4 H  
ATOM   2001  N   GLY A 220      11.116 -25.828  31.931  1.00 47.55      25_4 N  
ATOM   2002  HN  GLY A 220      10.454 -25.110  31.635  1.00  0.00      25_4 H  
ATOM   2003  CA  GLY A 220      12.030 -25.563  33.025  1.00 41.81      25_4 C  
ATOM   2004  C   GLY A 220      11.614 -26.124  34.372  1.00 46.27      25_4 C  
ATOM   2005  O   GLY A 220      12.337 -25.961  35.348  1.00 50.25      25_4 O  
ATOM   2006  N   LEU A 221      10.460 -26.788  34.433  1.00 46.26      25_4 N  
ATOM   2007  HN  LEU A 221       9.952 -26.980  33.569  1.00  0.00      25_4 H  
ATOM   2008  CA  LEU A 221       9.901 -27.250  35.704  1.00 38.08      25_4 C  
ATOM   2009  C   LEU A 221      10.103 -28.749  35.968  1.00 41.20      25_4 C  
ATOM   2010  O   LEU A 221       9.658 -29.272  36.988  1.00 42.15      25_4 O  
ATOM   2011  CB  LEU A 221       8.412 -26.912  35.782  1.00 38.19      25_4 C  
ATOM   2012  CG  LEU A 221       8.042 -25.445  35.564  1.00 42.84      25_4 C  
ATOM   2013  CD1 LEU A 221       6.532 -25.262  35.547  1.00 35.49      25_4 C  
ATOM   2014  CD2 LEU A 221       8.670 -24.582  36.639  1.00 34.84      25_4 C  
ATOM   2015  N   PHE A 222      10.769 -29.438  35.051  1.00 39.56      25_4 N  
ATOM   2016  HN  PHE A 222      11.097 -28.965  34.209  1.00  0.00      25_4 H  
ATOM   2017  CA  PHE A 222      11.041 -30.862  35.227  1.00 43.09      25_4 C  
ATOM   2018  C   PHE A 222      12.246 -31.266  34.392  1.00 36.75      25_4 C  
ATOM   2019  O   PHE A 222      12.777 -30.459  33.640  1.00 41.76      25_4 O  
ATOM   2020  CB  PHE A 222       9.813 -31.718  34.878  1.00 38.02      25_4 C  
ATOM   2021  CG  PHE A 222       9.415 -31.667  33.419  1.00 33.83      25_4 C  
ATOM   2022  CD1 PHE A 222       8.714 -30.586  32.911  1.00 36.88      25_4 C  
ATOM   2023  CD2 PHE A 222       9.719 -32.719  32.567  1.00 33.75      25_4 C  
ATOM   2024  CE1 PHE A 222       8.332 -30.548  31.574  1.00 37.13      25_4 C  
ATOM   2025  CE2 PHE A 222       9.344 -32.687  31.238  1.00 37.56      25_4 C  
ATOM   2026  CZ  PHE A 222       8.648 -31.598  30.740  1.00 39.12      25_4 C  
ATOM   2027  N   HIS A 223      12.663 -32.520  34.518  1.00 39.68      25_4 N  
ATOM   2028  HN  HIS A 223      12.088 -33.188  35.031  1.00  0.00      25_4 H  
ATOM   2029  CA  HIS A 223      13.925 -32.961  33.938  1.00 43.45      25_4 C  
ATOM   2030  C   HIS A 223      13.811 -34.238  33.089  1.00 42.45      25_4 C  
ATOM   2031  O   HIS A 223      14.541 -34.411  32.117  1.00 48.03      25_4 O  
ATOM   2032  CB  HIS A 223      14.963 -33.104  35.061  1.00 44.04      25_4 C  
ATOM   2033  CG  HIS A 223      14.988 -31.923  35.985  1.00 61.37      25_4 C  
ATOM   2034  ND1 HIS A 223      14.160 -31.819  37.086  1.00 53.08      25_4 N  
ATOM   2035  HD1 HIS A 223      13.491 -32.527  37.389  1.00  0.00      25_4 H  
ATOM   2036  CD2 HIS A 223      15.693 -30.766  35.937  1.00 56.84      25_4 C  
ATOM   2037  CE1 HIS A 223      14.369 -30.661  37.685  1.00 45.97      25_4 C  
ATOM   2038  NE2 HIS A 223      15.300 -30.006  37.013  1.00 59.50      25_4 N  
ATOM   2039  HE2 HIS A 223      15.667 -29.085  37.254  1.00  0.00      25_4 H  
ATOM   2040  N   ARG A 224      12.890 -35.123  33.456  1.00 41.22      25_4 N  
ATOM   2041  HN  ARG A 224      12.321 -34.931  34.280  1.00  0.00      25_4 H  
ATOM   2042  CA  ARG A 224      12.668 -36.362  32.716  1.00 38.61      25_4 C  
ATOM   2043  C   ARG A 224      11.178 -36.608  32.486  1.00 32.92      25_4 C  
ATOM   2044  O   ARG A 224      10.332 -36.091  33.216  1.00 37.51      25_4 O  
ATOM   2045  CB  ARG A 224      13.283 -37.545  33.460  1.00 40.30      25_4 C  
ATOM   2046  CG  ARG A 224      14.785 -37.524  33.483  1.00 47.28      25_4 C  
ATOM   2047  CD  ARG A 224      15.339 -38.540  34.462  1.00 51.45      25_4 C  
ATOM   2048  NE  ARG A 224      16.725 -38.235  34.804  1.00 61.93      25_4 N  
ATOM   2049  HE  ARG A 224      17.464 -38.696  34.273  1.00  0.00      25_4 H  
ATOM   2050  CZ  ARG A 224      17.080 -37.391  35.767  1.00 62.60      25_4 C  
ATOM   2051  NH1 ARG A 224      16.147 -36.774  36.483  1.00 60.14      25_4 N  
ATOM   2052 1HH1 ARG A 224      16.419 -36.126  37.222  1.00  0.00      25_4 H  
ATOM   2053 2HH1 ARG A 224      15.160 -36.945  36.290  1.00  0.00      25_4 H  
ATOM   2054  NH2 ARG A 224      18.366 -37.168  36.018  1.00 68.00      25_4 N  
ATOM   2055 1HH2 ARG A 224      18.638 -36.520  36.757  1.00  0.00      25_4 H  
ATOM   2056 2HH2 ARG A 224      19.083 -37.642  35.468  1.00  0.00      25_4 H  
ATOM   2057  N   ALA A 225      10.862 -37.412  31.479  1.00 35.17      25_4 N  
ATOM   2058  HN  ALA A 225      11.604 -37.893  30.970  1.00  0.00      25_4 H  
ATOM   2059  CA  ALA A 225       9.473 -37.621  31.086  1.00 37.03      25_4 C  
ATOM   2060  C   ALA A 225       9.142 -39.095  30.855  1.00 37.12      25_4 C  
ATOM   2061  O   ALA A 225       9.922 -39.832  30.247  1.00 34.12      25_4 O  
ATOM   2062  CB  ALA A 225       9.153 -36.804  29.839  1.00 31.47      25_4 C  
ATOM   2063  N   VAL A 226       7.982 -39.514  31.352  1.00 35.73      25_4 N  
ATOM   2064  HN  VAL A 226       7.436 -38.876  31.931  1.00  0.00      25_4 H  
ATOM   2065  CA  VAL A 226       7.464 -40.852  31.099  1.00 33.78      25_4 C  
ATOM   2066  C   VAL A 226       6.078 -40.726  30.497  1.00 36.82      25_4 C  
ATOM   2067  O   VAL A 226       5.202 -40.101  31.093  1.00 36.25      25_4 O  
ATOM   2068  CB  VAL A 226       7.340 -41.687  32.386  1.00 33.26      25_4 C  
ATOM   2069  CG1 VAL A 226       6.857 -43.099  32.062  1.00 31.02      25_4 C  
ATOM   2070  CG2 VAL A 226       8.657 -41.716  33.155  1.00 29.48      25_4 C  
ATOM   2071  N   LEU A 227       5.886 -41.322  29.323  1.00 32.10      25_4 N  
ATOM   2072  HN  LEU A 227       6.658 -41.840  28.904  1.00  0.00      25_4 H  
ATOM   2073  CA  LEU A 227       4.609 -41.262  28.611  1.00 31.82      25_4 C  
ATOM   2074  C   LEU A 227       4.054 -42.664  28.393  1.00 34.38      25_4 C  
ATOM   2075  O   LEU A 227       4.580 -43.436  27.591  1.00 38.35      25_4 O  
ATOM   2076  CB  LEU A 227       4.758 -40.557  27.256  1.00 33.53      25_4 C  
ATOM   2077  CG  LEU A 227       5.004 -39.049  27.255  1.00 33.66      25_4 C  
ATOM   2078  CD1 LEU A 227       6.474 -38.752  27.464  1.00 30.73      25_4 C  
ATOM   2079  CD2 LEU A 227       4.508 -38.435  25.951  1.00 29.12      25_4 C  
ATOM   2080  N   GLN A 228       2.981 -42.979  29.104  1.00 36.78      25_4 N  
ATOM   2081  HN  GLN A 228       2.551 -42.261  29.688  1.00  0.00      25_4 H  
ATOM   2082  CA  GLN A 228       2.392 -44.311  29.084  1.00 33.88      25_4 C  
ATOM   2083  C   GLN A 228       1.111 -44.291  28.246  1.00 28.80      25_4 C  
ATOM   2084  O   GLN A 228       0.127 -43.640  28.623  1.00 25.87      25_4 O  
ATOM   2085  CB  GLN A 228       2.073 -44.752  30.530  1.00 24.72      25_4 C  
ATOM   2086  CG  GLN A 228       3.303 -44.905  31.428  1.00 28.44      25_4 C  
ATOM   2087  CD  GLN A 228       2.954 -45.128  32.905  1.00 34.06      25_4 C  
ATOM   2088  OE1 GLN A 228       3.740 -44.792  33.796  1.00 29.36      25_4 O  
ATOM   2089  NE2 GLN A 228       1.777 -45.695  33.166  1.00 29.97      25_4 N  
ATOM   2090 1HE2 GLN A 228       1.545 -45.843  34.148  1.00  0.00      25_4 H  
ATOM   2091 2HE2 GLN A 228       1.128 -45.973  32.430  1.00  0.00      25_4 H  
ATOM   2092  N   SER A 229       1.131 -44.990  27.110  1.00 33.01      25_4 N  
ATOM   2093  HN  SER A 229       2.004 -45.434  26.824  1.00  0.00      25_4 H  
ATOM   2094  CA  SER A 229      -0.053 -45.146  26.254  1.00 23.87      25_4 C  
ATOM   2095  C   SER A 229      -0.714 -43.835  25.864  1.00 27.77      25_4 C  
ATOM   2096  O   SER A 229      -1.936 -43.716  25.924  1.00 29.65      25_4 O  
ATOM   2097  CB  SER A 229      -1.102 -46.027  26.938  1.00 29.41      25_4 C  
ATOM   2098  OG  SER A 229      -0.602 -47.329  27.170  1.00 33.74      25_4 O  
ATOM   2099  HG  SER A 229      -1.253 -47.876  27.594  1.00  0.00      25_4 H  
ATOM   2100  N   GLY A 230       0.082 -42.853  25.472  1.00 28.49      25_4 N  
ATOM   2101  HN  GLY A 230       1.089 -43.011  25.423  1.00  0.00      25_4 H  
ATOM   2102  CA  GLY A 230      -0.458 -41.553  25.111  1.00 27.93      25_4 C  
ATOM   2103  C   GLY A 230       0.645 -40.659  24.582  1.00 32.06      25_4 C  
ATOM   2104  O   GLY A 230       1.817 -40.863  24.883  1.00 32.67      25_4 O  
ATOM   2105  N   ALA A 231       0.269 -39.670  23.789  1.00 29.02      25_4 N  
ATOM   2106  HN  ALA A 231      -0.726 -39.511  23.632  1.00  0.00      25_4 H  
ATOM   2107  CA  ALA A 231       1.237 -38.802  23.133  1.00 33.66      25_4 C  
ATOM   2108  C   ALA A 231       0.530 -37.516  22.725  1.00 27.99      25_4 C  
ATOM   2109  O   ALA A 231      -0.653 -37.537  22.415  1.00 31.07      25_4 O  
ATOM   2110  CB  ALA A 231       1.847 -39.503  21.926  1.00 33.06      25_4 C  
ATOM   2111  N   PRO A 232       1.242 -36.383  22.760  1.00 30.65      25_4 N  
ATOM   2112  CA  PRO A 232       0.541 -35.116  22.516  1.00 31.36      25_4 C  
ATOM   2113  C   PRO A 232       0.123 -34.964  21.054  1.00 34.87      25_4 C  
ATOM   2114  O   PRO A 232      -0.756 -34.149  20.757  1.00 33.23      25_4 O  
ATOM   2115  CB  PRO A 232       1.578 -34.056  22.913  1.00 32.51      25_4 C  
ATOM   2116  CG  PRO A 232       2.903 -34.722  22.728  1.00 27.90      25_4 C  
ATOM   2117  CD  PRO A 232       2.681 -36.192  23.023  1.00 30.41      25_4 C  
ATOM   2118  N   ASN A 233       0.734 -35.752  20.169  1.00 31.84      25_4 N  
ATOM   2119  HN  ASN A 233       1.480 -36.367  20.494  1.00  0.00      25_4 H  
ATOM   2120  CA  ASN A 233       0.377 -35.770  18.749  1.00 33.52      25_4 C  
ATOM   2121  C   ASN A 233      -0.747 -36.754  18.424  1.00 37.53      25_4 C  
ATOM   2122  O   ASN A 233      -1.082 -36.958  17.259  1.00 30.83      25_4 O  
ATOM   2123  CB  ASN A 233       1.599 -36.106  17.890  1.00 25.50      25_4 C  
ATOM   2124  CG  ASN A 233       2.413 -37.251  18.464  1.00 33.19      25_4 C  
ATOM   2125  OD1 ASN A 233       2.759 -37.247  19.646  1.00 37.30      25_4 O  
ATOM   2126  ND2 ASN A 233       2.695 -38.246  17.645  1.00 26.21      25_4 N  
ATOM   2127 1HD2 ASN A 233       2.408 -38.249  16.666  1.00  0.00      25_4 H  
ATOM   2128 2HD2 ASN A 233       3.242 -39.016  18.031  1.00  0.00      25_4 H  
ATOM   2129  N   GLY A 234      -1.323 -37.384  19.443  1.00 33.63      25_4 N  
ATOM   2130  HN  GLY A 234      -0.952 -37.275  20.387  1.00  0.00      25_4 H  
ATOM   2131  CA  GLY A 234      -2.486 -38.231  19.207  1.00 45.83      25_4 C  
ATOM   2132  C   GLY A 234      -3.617 -37.447  18.542  1.00 45.86      25_4 C  
ATOM   2133  O   GLY A 234      -3.834 -36.280  18.870  1.00 45.29      25_4 O  
ATOM   2134  N   PRO A 235      -4.345 -38.079  17.603  1.00 37.37      25_4 N  
ATOM   2135  CA  PRO A 235      -5.460 -37.432  16.899  1.00 30.96      25_4 C  
ATOM   2136  C   PRO A 235      -6.616 -37.007  17.821  1.00 33.71      25_4 C  
ATOM   2137  O   PRO A 235      -7.504 -36.284  17.385  1.00 36.90      25_4 O  
ATOM   2138  CB  PRO A 235      -5.927 -38.512  15.923  1.00 32.22      25_4 C  
ATOM   2139  CG  PRO A 235      -5.506 -39.793  16.552  1.00 33.68      25_4 C  
ATOM   2140  CD  PRO A 235      -4.208 -39.494  17.229  1.00 33.30      25_4 C  
ATOM   2141  N   TRP A 236      -6.588 -37.429  19.081  1.00 33.42      25_4 N  
ATOM   2142  HN  TRP A 236      -5.824 -38.034  19.382  1.00  0.00      25_4 H  
ATOM   2143  CA  TRP A 236      -7.616 -37.054  20.048  1.00 32.63      25_4 C  
ATOM   2144  C   TRP A 236      -7.133 -35.975  21.020  1.00 34.14      25_4 C  
ATOM   2145  O   TRP A 236      -7.934 -35.381  21.744  1.00 33.37      25_4 O  
ATOM   2146  CB  TRP A 236      -8.013 -38.289  20.855  1.00 30.92      25_4 C  
ATOM   2147  CG  TRP A 236      -6.807 -39.051  21.333  1.00 32.97      25_4 C  
ATOM   2148  CD1 TRP A 236      -6.148 -40.040  20.658  1.00 34.03      25_4 C  
ATOM   2149  CD2 TRP A 236      -6.093 -38.858  22.563  1.00 25.94      25_4 C  
ATOM   2150  NE1 TRP A 236      -5.086 -40.491  21.399  1.00 30.51      25_4 N  
ATOM   2151  HE1 TRP A 236      -4.442 -41.231  21.120  1.00  0.00      25_4 H  
ATOM   2152  CE2 TRP A 236      -5.029 -39.787  22.575  1.00 30.56      25_4 C  
ATOM   2153  CE3 TRP A 236      -6.271 -38.017  23.671  1.00 31.82      25_4 C  
ATOM   2154  CZ2 TRP A 236      -4.131 -39.893  23.650  1.00 25.40      25_4 C  
ATOM   2155  CZ3 TRP A 236      -5.380 -38.118  24.740  1.00 32.29      25_4 C  
ATOM   2156  CH2 TRP A 236      -4.322 -39.056  24.721  1.00 31.25      25_4 C  
ATOM   2157  N   ALA A 237      -5.826 -35.730  21.039  1.00 33.87      25_4 N  
ATOM   2158  HN  ALA A 237      -5.241 -36.091  20.286  1.00  0.00      25_4 H  
ATOM   2159  CA  ALA A 237      -5.205 -34.952  22.119  1.00 34.91      25_4 C  
ATOM   2160  C   ALA A 237      -5.288 -33.438  21.927  1.00 31.53      25_4 C  
ATOM   2161  O   ALA A 237      -5.155 -32.681  22.882  1.00 35.73      25_4 O  
ATOM   2162  CB  ALA A 237      -3.750 -35.382  22.318  1.00 28.56      25_4 C  
ATOM   2163  N   THR A 238      -5.482 -32.998  20.691  1.00 30.63      25_4 N  
ATOM   2164  HN  THR A 238      -5.506 -33.663  19.918  1.00  0.00      25_4 H  
ATOM   2165  CA  THR A 238      -5.662 -31.576  20.422  1.00 31.83      25_4 C  
ATOM   2166  C   THR A 238      -6.845 -31.367  19.498  1.00 33.58      25_4 C  
ATOM   2167  O   THR A 238      -7.359 -32.307  18.898  1.00 34.00      25_4 O  
ATOM   2168  CB  THR A 238      -4.408 -30.917  19.782  1.00 34.21      25_4 C  
ATOM   2169  OG1 THR A 238      -4.033 -31.632  18.596  1.00 31.23      25_4 O  
ATOM   2170  HG1 THR A 238      -4.763 -31.642  17.988  1.00  0.00      25_4 H  
ATOM   2171  CG2 THR A 238      -3.241 -30.901  20.753  1.00 34.37      25_4 C  
ATOM   2172  N   VAL A 239      -7.270 -30.120  19.375  1.00 34.99      25_4 N  
ATOM   2173  HN  VAL A 239      -6.820 -29.382  19.916  1.00  0.00      25_4 H  
ATOM   2174  CA  VAL A 239      -8.364 -29.785  18.484  1.00 34.74      25_4 C  
ATOM   2175  C   VAL A 239      -8.030 -28.429  17.874  1.00 38.48      25_4 C  
ATOM   2176  O   VAL A 239      -7.392 -27.601  18.532  1.00 36.47      25_4 O  
ATOM   2177  CB  VAL A 239      -9.726 -29.769  19.248  1.00 34.69      25_4 C  
ATOM   2178  CG1 VAL A 239      -9.802 -28.609  20.258  1.00 32.66      25_4 C  
ATOM   2179  CG2 VAL A 239     -10.872 -29.715  18.290  1.00 37.07      25_4 C  
ATOM   2180  N   GLY A 240      -8.415 -28.218  16.612  1.00 41.12      25_4 N  
ATOM   2181  HN  GLY A 240      -8.889 -28.966  16.106  1.00  0.00      25_4 H  
ATOM   2182  CA  GLY A 240      -8.176 -26.948  15.938  1.00 31.43      25_4 C  
ATOM   2183  C   GLY A 240      -8.964 -25.796  16.546  1.00 47.06      25_4 C  
ATOM   2184  O   GLY A 240     -10.001 -26.016  17.190  1.00 43.63      25_4 O  
ATOM   2185  N   MET A 241      -8.468 -24.572  16.358  1.00 47.85      25_4 N  
ATOM   2186  HN  MET A 241      -7.596 -24.468  15.840  1.00  0.00      25_4 H  
ATOM   2187  CA  MET A 241      -9.134 -23.370  16.871  1.00 46.29      25_4 C  
ATOM   2188  C   MET A 241     -10.594 -23.307  16.432  1.00 47.89      25_4 C  
ATOM   2189  O   MET A 241     -11.486 -23.043  17.241  1.00 44.93      25_4 O  
ATOM   2190  CB  MET A 241      -8.445 -22.109  16.362  1.00 51.48      25_4 C  
ATOM   2191  CG  MET A 241      -7.096 -21.814  16.946  1.00 59.05      25_4 C  
ATOM   2192  SD  MET A 241      -6.383 -20.398  16.086  1.00 72.75      25_4 S  
ATOM   2193  CE  MET A 241      -6.254 -19.202  17.419  1.00 47.74      25_4 C  
ATOM   2194  N   GLY A 242     -10.820 -23.531  15.139  1.00 44.02      25_4 N  
ATOM   2195  HN  GLY A 242     -10.031 -23.749  14.531  1.00  0.00      25_4 H  
ATOM   2196  CA  GLY A 242     -12.152 -23.475  14.567  1.00 41.36      25_4 C  
ATOM   2197  C   GLY A 242     -13.119 -24.469  15.181  1.00 43.43      25_4 C  
ATOM   2198  O   GLY A 242     -14.238 -24.112  15.543  1.00 45.47      25_4 O  
ATOM   2199  N   GLU A 243     -12.692 -25.721  15.295  1.00 37.31      25_4 N  
ATOM   2200  HN  GLU A 243     -11.751 -25.959  14.983  1.00  0.00      25_4 H  
ATOM   2201  CA  GLU A 243     -13.541 -26.760  15.857  1.00 37.69      25_4 C  
ATOM   2202  C   GLU A 243     -13.761 -26.575  17.377  1.00 42.39      25_4 C  
ATOM   2203  O   GLU A 243     -14.808 -26.945  17.911  1.00 38.58      25_4 O  
ATOM   2204  CB  GLU A 243     -12.976 -28.147  15.519  1.00 34.50      25_4 C  
ATOM   2205  CG  GLU A 243     -13.657 -29.335  16.197  1.00 40.85      25_4 C  
ATOM   2206  CD  GLU A 243     -15.060 -29.622  15.686  1.00 40.19      25_4 C  
ATOM   2207  OE1 GLU A 243     -15.589 -28.825  14.886  1.00 45.84      25_4 O  
ATOM   2208  OE2 GLU A 243     -15.641 -30.655  16.088  1.00 46.26      25_4 O  
ATOM   2209  N   ALA A 244     -12.794 -25.983  18.069  1.00 38.94      25_4 N  
ATOM   2210  HN  ALA A 244     -11.925 -25.719  17.606  1.00  0.00      25_4 H  
ATOM   2211  CA  ALA A 244     -12.975 -25.710  19.495  1.00 36.74      25_4 C  
ATOM   2212  C   ALA A 244     -14.008 -24.611  19.665  1.00 42.40      25_4 C  
ATOM   2213  O   ALA A 244     -14.879 -24.705  20.524  1.00 39.23      25_4 O  
ATOM   2214  CB  ALA A 244     -11.672 -25.317  20.152  1.00 31.51      25_4 C  
ATOM   2215  N   ARG A 245     -13.922 -23.576  18.829  1.00 43.63      25_4 N  
ATOM   2216  HN  ARG A 245     -13.156 -23.536  18.157  1.00  0.00      25_4 H  
ATOM   2217  CA  ARG A 245     -14.905 -22.500  18.860  1.00 41.53      25_4 C  
ATOM   2218  C   ARG A 245     -16.303 -23.035  18.562  1.00 38.89      25_4 C  
ATOM   2219  O   ARG A 245     -17.284 -22.624  19.182  1.00 43.16      25_4 O  
ATOM   2220  CB  ARG A 245     -14.541 -21.375  17.884  1.00 40.94      25_4 C  
ATOM   2221  CG  ARG A 245     -15.644 -20.335  17.710  1.00 39.11      25_4 C  
ATOM   2222  CD  ARG A 245     -15.162 -19.115  16.953  1.00 36.98      25_4 C  
ATOM   2223  NE  ARG A 245     -14.201 -18.350  17.737  1.00 47.57      25_4 N  
ATOM   2224  HE  ARG A 245     -13.209 -18.477  17.536  1.00  0.00      25_4 H  
ATOM   2225  CZ  ARG A 245     -14.538 -17.496  18.699  1.00 46.51      25_4 C  
ATOM   2226  NH1 ARG A 245     -15.815 -17.302  18.997  1.00 43.71      25_4 N  
ATOM   2227 1HH1 ARG A 245     -16.538 -17.809  18.487  1.00  0.00      25_4 H  
ATOM   2228 2HH1 ARG A 245     -16.073 -16.647  19.735  1.00  0.00      25_4 H  
ATOM   2229  NH2 ARG A 245     -13.598 -16.837  19.362  1.00 47.95      25_4 N  
ATOM   2230 1HH2 ARG A 245     -12.615 -16.986  19.133  1.00  0.00      25_4 H  
ATOM   2231 2HH2 ARG A 245     -13.856 -16.182  20.100  1.00  0.00      25_4 H  
ATOM   2232  N   ARG A 246     -16.394 -23.979  17.638  1.00 37.98      25_4 N  
ATOM   2233  HN  ARG A 246     -15.555 -24.322  17.170  1.00  0.00      25_4 H  
ATOM   2234  CA  ARG A 246     -17.697 -24.524  17.295  1.00 43.25      25_4 C  
ATOM   2235  C   ARG A 246     -18.276 -25.364  18.429  1.00 39.99      25_4 C  
ATOM   2236  O   ARG A 246     -19.469 -25.296  18.706  1.00 40.06      25_4 O  
ATOM   2237  CB  ARG A 246     -17.644 -25.352  16.014  1.00 34.48      25_4 C  
ATOM   2238  CG  ARG A 246     -19.020 -25.846  15.604  1.00 35.08      25_4 C  
ATOM   2239  CD  ARG A 246     -18.958 -27.019  14.659  1.00 38.48      25_4 C  
ATOM   2240  NE  ARG A 246     -18.438 -28.234  15.280  1.00 35.68      25_4 N  
ATOM   2241  HE  ARG A 246     -17.456 -28.461  15.125  1.00  0.00      25_4 H  
ATOM   2242  CZ  ARG A 246     -19.152 -29.068  16.034  1.00 46.67      25_4 C  
ATOM   2243  NH1 ARG A 246     -20.430 -28.811  16.298  1.00 43.81      25_4 N  
ATOM   2244 1HH1 ARG A 246     -20.867 -27.973  15.914  1.00  0.00      25_4 H  
ATOM   2245 2HH1 ARG A 246     -20.977 -29.450  16.875  1.00  0.00      25_4 H  
ATOM   2246  NH2 ARG A 246     -18.582 -30.160  16.534  1.00 36.92      25_4 N  
ATOM   2247 1HH2 ARG A 246     -17.602 -30.357  16.332  1.00  0.00      25_4 H  
ATOM   2248 2HH2 ARG A 246     -19.129 -30.799  17.111  1.00  0.00      25_4 H  
ATOM   2249  N   ARG A 247     -17.431 -26.170  19.064  1.00 45.24      25_4 N  
ATOM   2250  HN  ARG A 247     -16.454 -26.196  18.773  1.00  0.00      25_4 H  
ATOM   2251  CA  ARG A 247     -17.868 -27.019  20.167  1.00 38.63      25_4 C  
ATOM   2252  C   ARG A 247     -18.333 -26.200  21.366  1.00 35.30      25_4 C  
ATOM   2253  O   ARG A 247     -19.358 -26.506  21.975  1.00 37.90      25_4 O  
ATOM   2254  CB  ARG A 247     -16.760 -27.979  20.580  1.00 38.54      25_4 C  
ATOM   2255  CG  ARG A 247     -16.564 -29.116  19.601  1.00 36.70      25_4 C  
ATOM   2256  CD  ARG A 247     -15.445 -30.025  20.046  1.00 35.51      25_4 C  
ATOM   2257  NE  ARG A 247     -15.030 -30.926  18.983  1.00 35.56      25_4 N  
ATOM   2258  HE  ARG A 247     -15.471 -30.823  18.069  1.00  0.00      25_4 H  
ATOM   2259  CZ  ARG A 247     -14.114 -31.873  19.129  1.00 40.77      25_4 C  
ATOM   2260  NH1 ARG A 247     -13.519 -32.049  20.302  1.00 33.66      25_4 N  
ATOM   2261 1HH1 ARG A 247     -12.814 -32.778  20.414  1.00  0.00      25_4 H  
ATOM   2262 2HH1 ARG A 247     -13.762 -31.451  21.092  1.00  0.00      25_4 H  
ATOM   2263  NH2 ARG A 247     -13.799 -32.649  18.103  1.00 30.72      25_4 N  
ATOM   2264 1HH2 ARG A 247     -13.094 -33.378  18.215  1.00  0.00      25_4 H  
ATOM   2265 2HH2 ARG A 247     -14.256 -32.514  17.201  1.00  0.00      25_4 H  
ATOM   2266  N   ALA A 248     -17.583 -25.153  21.682  1.00 35.92      25_4 N  
ATOM   2267  HN  ALA A 248     -16.741 -24.965  21.137  1.00  0.00      25_4 H  
ATOM   2268  CA  ALA A 248     -17.924 -24.264  22.782  1.00 37.20      25_4 C  
ATOM   2269  C   ALA A 248     -19.238 -23.563  22.490  1.00 46.10      25_4 C  
ATOM   2270  O   ALA A 248     -20.053 -23.341  23.392  1.00 45.01      25_4 O  
ATOM   2271  CB  ALA A 248     -16.819 -23.240  22.999  1.00 37.80      25_4 C  
ATOM   2272  N   THR A 249     -19.440 -23.222  21.221  1.00 40.57      25_4 N  
ATOM   2273  HN  THR A 249     -18.750 -23.491  20.519  1.00  0.00      25_4 H  
ATOM   2274  CA  THR A 249     -20.619 -22.475  20.806  1.00 35.71      25_4 C  
ATOM   2275  C   THR A 249     -21.858 -23.361  20.846  1.00 37.55      25_4 C  
ATOM   2276  O   THR A 249     -22.936 -22.922  21.247  1.00 41.85      25_4 O  
ATOM   2277  CB  THR A 249     -20.416 -21.842  19.415  1.00 46.08      25_4 C  
ATOM   2278  OG1 THR A 249     -19.392 -20.847  19.509  1.00 46.75      25_4 O  
ATOM   2279  HG1 THR A 249     -18.594 -21.254  19.825  1.00  0.00      25_4 H  
ATOM   2280  CG2 THR A 249     -21.701 -21.187  18.906  1.00 40.24      25_4 C  
ATOM   2281  N   GLN A 250     -21.701 -24.621  20.465  1.00 34.05      25_4 N  
ATOM   2282  HN  GLN A 250     -20.797 -24.938  20.115  1.00  0.00      25_4 H  
ATOM   2283  CA  GLN A 250     -22.815 -25.551  20.546  1.00 39.96      25_4 C  
ATOM   2284  C   GLN A 250     -23.164 -25.903  21.995  1.00 43.48      25_4 C  
ATOM   2285  O   GLN A 250     -24.330 -26.154  22.307  1.00 41.88      25_4 O  
ATOM   2286  CB  GLN A 250     -22.557 -26.826  19.744  1.00 33.56      25_4 C  
ATOM   2287  CG  GLN A 250     -23.845 -27.578  19.473  1.00 41.06      25_4 C  
ATOM   2288  CD  GLN A 250     -23.619 -29.001  19.048  1.00 54.96      25_4 C  
ATOM   2289  OE1 GLN A 250     -22.530 -29.363  18.599  1.00 62.20      25_4 O  
ATOM   2290  NE2 GLN A 250     -24.650 -29.830  19.190  1.00 58.27      25_4 N  
ATOM   2291 1HE2 GLN A 250     -25.551 -29.530  19.562  1.00  0.00      25_4 H  
ATOM   2292 2HE2 GLN A 250     -24.497 -30.796  18.901  1.00  0.00      25_4 H  
ATOM   2293  N   LEU A 251     -22.167 -25.926  22.878  1.00 39.31      25_4 N  
ATOM   2294  HN  LEU A 251     -21.209 -25.751  22.576  1.00  0.00      25_4 H  
ATOM   2295  CA  LEU A 251     -22.459 -26.205  24.286  1.00 44.82      25_4 C  
ATOM   2296  C   LEU A 251     -23.335 -25.091  24.831  1.00 36.16      25_4 C  
ATOM   2297  O   LEU A 251     -24.330 -25.356  25.490  1.00 38.09      25_4 O  
ATOM   2298  CB  LEU A 251     -21.195 -26.365  25.137  1.00 38.25      25_4 C  
ATOM   2299  CG  LEU A 251     -21.472 -26.789  26.589  1.00 40.88      25_4 C  
ATOM   2300  CD1 LEU A 251     -21.955 -28.237  26.665  1.00 29.68      25_4 C  
ATOM   2301  CD2 LEU A 251     -20.249 -26.591  27.463  1.00 39.61      25_4 C  
ATOM   2302  N   ALA A 252     -22.988 -23.849  24.505  1.00 40.94      25_4 N  
ATOM   2303  HN  ALA A 252     -22.172 -23.695  23.913  1.00  0.00      25_4 H  
ATOM   2304  CA  ALA A 252     -23.756 -22.705  24.980  1.00 44.62      25_4 C  
ATOM   2305  C   ALA A 252     -25.199 -22.808  24.523  1.00 44.25      25_4 C  
ATOM   2306  O   ALA A 252     -26.112 -22.715  25.334  1.00 46.04      25_4 O  
ATOM   2307  CB  ALA A 252     -23.136 -21.400  24.518  1.00 39.64      25_4 C  
ATOM   2308  N   HIS A 253     -25.394 -23.032  23.228  1.00 45.36      25_4 N  
ATOM   2309  HN  HIS A 253     -24.585 -23.086  22.609  1.00  0.00      25_4 H  
ATOM   2310  CA  HIS A 253     -26.728 -23.203  22.662  1.00 43.94      25_4 C  
ATOM   2311  C   HIS A 253     -27.532 -24.328  23.335  1.00 42.73      25_4 C  
ATOM   2312  O   HIS A 253     -28.710 -24.148  23.661  1.00 47.27      25_4 O  
ATOM   2313  CB  HIS A 253     -26.642 -23.432  21.142  1.00 48.79      25_4 C  
ATOM   2314  CG  HIS A 253     -27.938 -23.857  20.520  1.00 61.42      25_4 C  
ATOM   2315  ND1 HIS A 253     -28.320 -25.180  20.421  1.00 62.62      25_4 N  
ATOM   2316  HD1 HIS A 253     -27.774 -25.977  20.748  1.00  0.00      25_4 H  
ATOM   2317  CD2 HIS A 253     -28.945 -23.134  19.974  1.00 61.12      25_4 C  
ATOM   2318  CE1 HIS A 253     -29.503 -25.253  19.837  1.00 61.03      25_4 C  
ATOM   2319  NE2 HIS A 253     -29.903 -24.026  19.553  1.00 71.17      25_4 N  
ATOM   2320  HE2 HIS A 253     -30.781 -23.780  19.095  1.00  0.00      25_4 H  
ATOM   2321  N   LEU A 254     -26.895 -25.480  23.535  1.00 36.51      25_4 N  
ATOM   2322  HN  LEU A 254     -25.927 -25.568  23.226  1.00  0.00      25_4 H  
ATOM   2323  CA  LEU A 254     -27.537 -26.623  24.182  1.00 36.28      25_4 C  
ATOM   2324  C   LEU A 254     -27.967 -26.366  25.633  1.00 43.52      25_4 C  
ATOM   2325  O   LEU A 254     -28.825 -27.075  26.154  1.00 44.31      25_4 O  
ATOM   2326  CB  LEU A 254     -26.628 -27.856  24.142  1.00 37.12      25_4 C  
ATOM   2327  CG  LEU A 254     -26.413 -28.562  22.803  1.00 45.71      25_4 C  
ATOM   2328  CD1 LEU A 254     -25.378 -29.662  22.963  1.00 38.84      25_4 C  
ATOM   2329  CD2 LEU A 254     -27.729 -29.127  22.260  1.00 33.09      25_4 C  
ATOM   2330  N   VAL A 255     -27.370 -25.374  26.291  1.00 40.32      25_4 N  
ATOM   2331  HN  VAL A 255     -26.668 -24.805  25.819  1.00  0.00      25_4 H  
ATOM   2332  CA  VAL A 255     -27.713 -25.093  27.688  1.00 44.06      25_4 C  
ATOM   2333  C   VAL A 255     -28.406 -23.740  27.853  1.00 44.18      25_4 C  
ATOM   2334  O   VAL A 255     -28.545 -23.229  28.968  1.00 43.13      25_4 O  
ATOM   2335  CB  VAL A 255     -26.493 -25.200  28.642  1.00 40.95      25_4 C  
ATOM   2336  CG1 VAL A 255     -25.776 -26.515  28.433  1.00 33.91      25_4 C  
ATOM   2337  CG2 VAL A 255     -25.544 -24.032  28.451  1.00 37.72      25_4 C  
ATOM   2338  N   GLY A 256     -28.848 -23.172  26.736  1.00 36.34      25_4 N  
ATOM   2339  HN  GLY A 256     -28.580 -23.571  25.836  1.00  0.00      25_4 H  
ATOM   2340  CA  GLY A 256     -29.702 -21.999  26.763  1.00 39.61      25_4 C  
ATOM   2341  C   GLY A 256     -29.011 -20.653  26.714  1.00 40.92      25_4 C  
ATOM   2342  O   GLY A 256     -29.625 -19.638  27.020  1.00 44.54      25_4 O  
ATOM   2343  N   CYS A 257     -27.744 -20.636  26.311  1.00 44.18      25_4 N  
ATOM   2344  HN  CYS A 257     -27.290 -21.515  26.062  1.00  0.00      25_4 H  
ATOM   2345  CA  CYS A 257     -26.985 -19.393  26.216  1.00 46.51      25_4 C  
ATOM   2346  C   CYS A 257     -26.826 -18.952  24.762  1.00 53.24      25_4 C  
ATOM   2347  O   CYS A 257     -26.784 -19.789  23.870  1.00 54.93      25_4 O  
ATOM   2348  CB  CYS A 257     -25.611 -19.562  26.873  1.00 41.15      25_4 C  
ATOM   2349  SG  CYS A 257     -25.707 -19.935  28.635  1.00 51.17      25_4 S  
ATOM   2350  N   PRO A 258     -26.747 -17.632  24.525  1.00 60.41      25_4 N  
ATOM   2351  CA  PRO A 258     -26.540 -17.063  23.187  1.00 62.35      25_4 C  
ATOM   2352  C   PRO A 258     -25.235 -17.510  22.521  1.00 65.14      25_4 C  
ATOM   2353  O   PRO A 258     -25.156 -17.503  21.280  1.00 81.22      25_4 O  
ATOM   2354  CB  PRO A 258     -26.507 -15.551  23.451  1.00 64.00      25_4 C  
ATOM   2355  CG  PRO A 258     -26.259 -15.407  24.921  1.00 54.69      25_4 C  
ATOM   2356  CD  PRO A 258     -26.934 -16.580  25.539  1.00 58.44      25_4 C  
ATOM   2357  N   ASN A 265     -21.023 -12.654  20.558  1.00 69.26      25_4 N  
ATOM   2358  HN1 ASN A 265     -21.361 -12.013  19.840  1.00  0.00      25_4 H  
ATOM   2359  HN2 ASN A 265     -21.794 -13.043  21.100  1.00  0.00      25_4 H  
ATOM   2360  HN3 ASN A 265     -20.665 -13.516  20.146  1.00  0.00      25_4 H  
ATOM   2361  CA  ASN A 265     -20.029 -12.028  21.425  1.00 68.64      25_4 C  
ATOM   2362  C   ASN A 265     -19.521 -12.990  22.503  1.00 67.82      25_4 C  
ATOM   2363  O   ASN A 265     -20.302 -13.481  23.317  1.00 67.09      25_4 O  
ATOM   2364  CB  ASN A 265     -20.606 -10.770  22.072  1.00 69.32      25_4 C  
ATOM   2365  CG  ASN A 265     -19.533  -9.875  22.657  1.00 77.13      25_4 C  
ATOM   2366  OD1 ASN A 265     -18.389  -9.880  22.198  1.00 82.69      25_4 O  
ATOM   2367  ND2 ASN A 265     -19.896  -9.096  23.671  1.00 71.57      25_4 N  
ATOM   2368 1HD2 ASN A 265     -19.173  -8.493  24.065  1.00  0.00      25_4 H  
ATOM   2369 2HD2 ASN A 265     -20.843  -9.092  24.051  1.00  0.00      25_4 H  
ATOM   2370  N   ASP A 266     -18.216 -13.252  22.505  1.00 58.72      25_4 N  
ATOM   2371  HN  ASP A 266     -17.611 -12.759  21.849  1.00  0.00      25_4 H  
ATOM   2372  CA  ASP A 266     -17.625 -14.226  23.420  1.00 55.01      25_4 C  
ATOM   2373  C   ASP A 266     -17.897 -13.870  24.882  1.00 62.31      25_4 C  
ATOM   2374  O   ASP A 266     -18.217 -14.738  25.696  1.00 56.27      25_4 O  
ATOM   2375  CB  ASP A 266     -16.112 -14.341  23.192  1.00 56.62      25_4 C  
ATOM   2376  CG  ASP A 266     -15.756 -14.888  21.814  1.00 56.42      25_4 C  
ATOM   2377  OD1 ASP A 266     -16.597 -15.585  21.204  1.00 52.83      25_4 O  
ATOM   2378  OD2 ASP A 266     -14.622 -14.625  21.351  1.00 54.35      25_4 O  
ATOM   2379  N   THR A 267     -17.764 -12.587  25.204  1.00 60.04      25_4 N  
ATOM   2380  HN  THR A 267     -17.494 -11.923  24.478  1.00  0.00      25_4 H  
ATOM   2381  CA  THR A 267     -17.990 -12.096  26.554  1.00 54.41      25_4 C  
ATOM   2382  C   THR A 267     -19.368 -12.490  27.083  1.00 56.01      25_4 C  
ATOM   2383  O   THR A 267     -19.484 -13.055  28.170  1.00 53.69      25_4 O  
ATOM   2384  CB  THR A 267     -17.850 -10.572  26.606  1.00 57.66      25_4 C  
ATOM   2385  OG1 THR A 267     -16.518 -10.210  26.231  1.00 58.30      25_4 O  
ATOM   2386  HG1 THR A 267     -16.431  -9.265  26.263  1.00  0.00      25_4 H  
ATOM   2387  CG2 THR A 267     -18.139 -10.050  28.008  1.00 49.85      25_4 C  
ATOM   2388  N   GLU A 268     -20.405 -12.206  26.299  1.00 60.28      25_4 N  
ATOM   2389  HN  GLU A 268     -20.241 -11.742  25.406  1.00  0.00      25_4 H  
ATOM   2390  CA  GLU A 268     -21.770 -12.542  26.686  1.00 56.95      25_4 C  
ATOM   2391  C   GLU A 268     -21.979 -14.049  26.749  1.00 52.65      25_4 C  
ATOM   2392  O   GLU A 268     -22.684 -14.550  27.623  1.00 54.99      25_4 O  
ATOM   2393  CB  GLU A 268     -22.776 -11.919  25.718  1.00 58.61      25_4 C  
ATOM   2394  CG  GLU A 268     -22.737 -10.400  25.666  1.00 77.17      25_4 C  
ATOM   2395  CD  GLU A 268     -23.577  -9.836  24.527  1.00104.49      25_4 C  
ATOM   2396  OE1 GLU A 268     -24.442 -10.574  24.002  1.00107.63      25_4 O  
ATOM   2397  OE2 GLU A 268     -23.364  -8.659  24.154  1.00101.49      25_4 O  
ATOM   2398  N   LEU A 269     -21.360 -14.768  25.819  1.00 52.98      25_4 N  
ATOM   2399  HN  LEU A 269     -20.767 -14.295  25.137  1.00  0.00      25_4 H  
ATOM   2400  CA  LEU A 269     -21.508 -16.217  25.750  1.00 50.21      25_4 C  
ATOM   2401  C   LEU A 269     -20.909 -16.886  26.997  1.00 49.88      25_4 C  
ATOM   2402  O   LEU A 269     -21.562 -17.707  27.641  1.00 49.27      25_4 O  
ATOM   2403  CB  LEU A 269     -20.870 -16.752  24.460  1.00 49.61      25_4 C  
ATOM   2404  CG  LEU A 269     -21.121 -18.186  23.980  1.00 50.09      25_4 C  
ATOM   2405  CD1 LEU A 269     -20.829 -18.298  22.504  1.00 50.96      25_4 C  
ATOM   2406  CD2 LEU A 269     -20.252 -19.177  24.732  1.00 50.35      25_4 C  
ATOM   2407  N   VAL A 270     -19.674 -16.525  27.336  1.00 45.67      25_4 N  
ATOM   2408  HN  VAL A 270     -19.184 -15.831  26.772  1.00  0.00      25_4 H  
ATOM   2409  CA  VAL A 270     -19.006 -17.101  28.498  1.00 46.78      25_4 C  
ATOM   2410  C   VAL A 270     -19.707 -16.689  29.795  1.00 49.82      25_4 C  
ATOM   2411  O   VAL A 270     -19.867 -17.503  30.703  1.00 50.19      25_4 O  
ATOM   2412  CB  VAL A 270     -17.503 -16.721  28.558  1.00 46.33      25_4 C  
ATOM   2413  CG1 VAL A 270     -16.845 -17.315  29.789  1.00 43.22      25_4 C  
ATOM   2414  CG2 VAL A 270     -16.778 -17.207  27.320  1.00 49.86      25_4 C  
ATOM   2415  N   ALA A 271     -20.129 -15.430  29.874  1.00 47.76      25_4 N  
ATOM   2416  HN  ALA A 271     -19.967 -14.797  29.091  1.00  0.00      25_4 H  
ATOM   2417  CA  ALA A 271     -20.819 -14.940  31.062  1.00 48.13      25_4 C  
ATOM   2418  C   ALA A 271     -22.060 -15.782  31.359  1.00 45.90      25_4 C  
ATOM   2419  O   ALA A 271     -22.297 -16.178  32.496  1.00 45.03      25_4 O  
ATOM   2420  CB  ALA A 271     -21.186 -13.476  30.904  1.00 35.35      25_4 C  
ATOM   2421  N   CYS A 272     -22.833 -16.073  30.322  1.00 43.85      25_4 N  
ATOM   2422  HN  CYS A 272     -22.599 -15.695  29.404  1.00  0.00      25_4 H  
ATOM   2423  CA  CYS A 272     -24.007 -16.920  30.465  1.00 43.08      25_4 C  
ATOM   2424  C   CYS A 272     -23.623 -18.348  30.869  1.00 42.19      25_4 C  
ATOM   2425  O   CYS A 272     -24.288 -18.955  31.707  1.00 48.20      25_4 O  
ATOM   2426  CB  CYS A 272     -24.835 -16.920  29.168  1.00 44.30      25_4 C  
ATOM   2427  SG  CYS A 272     -26.265 -18.035  29.202  1.00 56.28      25_4 S  
ATOM   2428  N   LEU A 273     -22.557 -18.884  30.275  1.00 40.52      25_4 N  
ATOM   2429  HN  LEU A 273     -22.081 -18.367  29.536  1.00  0.00      25_4 H  
ATOM   2430  CA  LEU A 273     -22.060 -20.202  30.668  1.00 40.85      25_4 C  
ATOM   2431  C   LEU A 273     -21.679 -20.218  32.154  1.00 43.30      25_4 C  
ATOM   2432  O   LEU A 273     -21.901 -21.213  32.847  1.00 41.36      25_4 O  
ATOM   2433  CB  LEU A 273     -20.868 -20.632  29.807  1.00 39.73      25_4 C  
ATOM   2434  CG  LEU A 273     -21.103 -21.083  28.356  1.00 42.23      25_4 C  
ATOM   2435  CD1 LEU A 273     -19.780 -21.276  27.634  1.00 35.51      25_4 C  
ATOM   2436  CD2 LEU A 273     -21.932 -22.366  28.277  1.00 34.79      25_4 C  
ATOM   2437  N   ARG A 274     -21.132 -19.106  32.644  1.00 40.97      25_4 N  
ATOM   2438  HN  ARG A 274     -21.001 -18.301  32.032  1.00  0.00      25_4 H  
ATOM   2439  CA  ARG A 274     -20.716 -19.018  34.041  1.00 46.92      25_4 C  
ATOM   2440  C   ARG A 274     -21.890 -19.091  35.033  1.00 42.70      25_4 C  
ATOM   2441  O   ARG A 274     -21.704 -19.490  36.175  1.00 41.94      25_4 O  
ATOM   2442  CB  ARG A 274     -19.860 -17.768  34.288  1.00 47.15      25_4 C  
ATOM   2443  CG  ARG A 274     -18.451 -17.865  33.727  1.00 47.42      25_4 C  
ATOM   2444  CD  ARG A 274     -17.526 -16.832  34.352  1.00 39.68      25_4 C  
ATOM   2445  NE  ARG A 274     -17.218 -15.745  33.427  1.00 66.36      25_4 N  
ATOM   2446  HE  ARG A 274     -17.939 -15.044  33.258  1.00  0.00      25_4 H  
ATOM   2447  CZ  ARG A 274     -16.056 -15.609  32.789  1.00 66.48      25_4 C  
ATOM   2448  NH1 ARG A 274     -15.077 -16.488  32.973  1.00 49.15      25_4 N  
ATOM   2449 1HH1 ARG A 274     -14.188 -16.384  32.485  1.00  0.00      25_4 H  
ATOM   2450 2HH1 ARG A 274     -15.220 -17.275  33.606  1.00  0.00      25_4 H  
ATOM   2451  NH2 ARG A 274     -15.870 -14.585  31.966  1.00 69.25      25_4 N  
ATOM   2452 1HH2 ARG A 274     -14.981 -14.481  31.478  1.00  0.00      25_4 H  
ATOM   2453 2HH2 ARG A 274     -16.622 -13.910  31.825  1.00  0.00      25_4 H  
ATOM   2454  N   THR A 275     -23.092 -18.729  34.587  1.00 48.13      25_4 N  
ATOM   2455  HN  THR A 275     -23.190 -18.418  33.621  1.00  0.00      25_4 H  
ATOM   2456  CA  THR A 275     -24.277 -18.766  35.449  1.00 40.49      25_4 C  
ATOM   2457  C   THR A 275     -24.842 -20.179  35.579  1.00 43.14      25_4 C  
ATOM   2458  O   THR A 275     -25.686 -20.437  36.428  1.00 51.27      25_4 O  
ATOM   2459  CB  THR A 275     -25.412 -17.847  34.921  1.00 45.54      25_4 C  
ATOM   2460  OG1 THR A 275     -25.954 -18.395  33.711  1.00 48.35      25_4 O  
ATOM   2461  HG1 THR A 275     -26.648 -17.833  33.388  1.00  0.00      25_4 H  
ATOM   2462  CG2 THR A 275     -24.905 -16.433  34.654  1.00 38.34      25_4 C  
ATOM   2463  N   ARG A 276     -24.378 -21.091  34.730  1.00 46.65      25_4 N  
ATOM   2464  HN  ARG A 276     -23.630 -20.834  34.086  1.00  0.00      25_4 H  
ATOM   2465  CA  ARG A 276     -24.911 -22.451  34.694  1.00 38.30      25_4 C  
ATOM   2466  C   ARG A 276     -24.278 -23.360  35.747  1.00 42.32      25_4 C  
ATOM   2467  O   ARG A 276     -23.066 -23.310  35.971  1.00 41.90      25_4 O  
ATOM   2468  CB  ARG A 276     -24.700 -23.053  33.303  1.00 41.03      25_4 C  
ATOM   2469  CG  ARG A 276     -25.494 -22.377  32.195  1.00 37.78      25_4 C  
ATOM   2470  CD  ARG A 276     -26.968 -22.571  32.421  1.00 42.06      25_4 C  
ATOM   2471  NE  ARG A 276     -27.773 -22.104  31.302  1.00 43.52      25_4 N  
ATOM   2472  HE  ARG A 276     -27.911 -22.740  30.517  1.00  0.00      25_4 H  
ATOM   2473  CZ  ARG A 276     -28.339 -20.905  31.236  1.00 52.33      25_4 C  
ATOM   2474  NH1 ARG A 276     -28.182 -20.041  32.230  1.00 49.05      25_4 N  
ATOM   2475 1HH1 ARG A 276     -28.617 -19.120  32.179  1.00  0.00      25_4 H  
ATOM   2476 2HH1 ARG A 276     -27.627 -20.298  33.047  1.00  0.00      25_4 H  
ATOM   2477  NH2 ARG A 276     -29.061 -20.571  30.173  1.00 46.65      25_4 N  
ATOM   2478 1HH2 ARG A 276     -29.496 -19.650  30.122  1.00  0.00      25_4 H  
ATOM   2479 2HH2 ARG A 276     -29.182 -21.235  29.409  1.00  0.00      25_4 H  
ATOM   2480  N   PRO A 277     -25.095 -24.197  36.402  1.00 44.07      25_4 N  
ATOM   2481  CA  PRO A 277     -24.529 -25.183  37.327  1.00 37.48      25_4 C  
ATOM   2482  C   PRO A 277     -23.560 -26.097  36.593  1.00 43.03      25_4 C  
ATOM   2483  O   PRO A 277     -23.800 -26.437  35.427  1.00 40.87      25_4 O  
ATOM   2484  CB  PRO A 277     -25.752 -25.986  37.781  1.00 33.55      25_4 C  
ATOM   2485  CG  PRO A 277     -26.902 -25.063  37.577  1.00 45.54      25_4 C  
ATOM   2486  CD  PRO A 277     -26.565 -24.271  36.347  1.00 40.55      25_4 C  
ATOM   2487  N   ALA A 278     -22.484 -26.476  37.272  1.00 38.43      25_4 N  
ATOM   2488  HN  ALA A 278     -22.370 -26.149  38.231  1.00  0.00      25_4 H  
ATOM   2489  CA  ALA A 278     -21.462 -27.338  36.703  1.00 38.44      25_4 C  
ATOM   2490  C   ALA A 278     -22.054 -28.585  36.055  1.00 41.78      25_4 C  
ATOM   2491  O   ALA A 278     -21.704 -28.929  34.917  1.00 35.97      25_4 O  
ATOM   2492  CB  ALA A 278     -20.439 -27.726  37.763  1.00 35.33      25_4 C  
ATOM   2493  N   GLN A 279     -22.959 -29.246  36.769  1.00 36.73      25_4 N  
ATOM   2494  HN  GLN A 279     -23.243 -28.884  37.679  1.00  0.00      25_4 H  
ATOM   2495  CA  GLN A 279     -23.553 -30.482  36.270  1.00 35.67      25_4 C  
ATOM   2496  C   GLN A 279     -24.288 -30.291  34.928  1.00 44.94      25_4 C  
ATOM   2497  O   GLN A 279     -24.348 -31.211  34.112  1.00 34.98      25_4 O  
ATOM   2498  CB  GLN A 279     -24.476 -31.098  37.317  1.00 30.05      25_4 C  
ATOM   2499  CG  GLN A 279     -24.910 -32.525  37.032  1.00 34.93      25_4 C  
ATOM   2500  CD  GLN A 279     -23.744 -33.486  36.847  1.00 43.50      25_4 C  
ATOM   2501  OE1 GLN A 279     -22.851 -33.572  37.687  1.00 51.31      25_4 O  
ATOM   2502  NE2 GLN A 279     -23.757 -34.220  35.740  1.00 39.77      25_4 N  
ATOM   2503 1HE2 GLN A 279     -22.976 -34.864  35.616  1.00  0.00      25_4 H  
ATOM   2504 2HE2 GLN A 279     -24.498 -34.149  35.043  1.00  0.00      25_4 H  
ATOM   2505  N   VAL A 280     -24.832 -29.101  34.695  1.00 32.67      25_4 N  
ATOM   2506  HN  VAL A 280     -24.728 -28.350  35.378  1.00  0.00      25_4 H  
ATOM   2507  CA  VAL A 280     -25.573 -28.869  33.472  1.00 37.62      25_4 C  
ATOM   2508  C   VAL A 280     -24.622 -28.911  32.275  1.00 43.64      25_4 C  
ATOM   2509  O   VAL A 280     -24.947 -29.485  31.236  1.00 42.49      25_4 O  
ATOM   2510  CB  VAL A 280     -26.335 -27.533  33.492  1.00 38.69      25_4 C  
ATOM   2511  CG1 VAL A 280     -26.956 -27.251  32.113  1.00 40.97      25_4 C  
ATOM   2512  CG2 VAL A 280     -27.397 -27.559  34.547  1.00 34.01      25_4 C  
ATOM   2513  N   LEU A 281     -23.442 -28.317  32.433  1.00 39.51      25_4 N  
ATOM   2514  HN  LEU A 281     -23.244 -27.817  33.300  1.00  0.00      25_4 H  
ATOM   2515  CA  LEU A 281     -22.430 -28.368  31.391  1.00 37.82      25_4 C  
ATOM   2516  C   LEU A 281     -22.047 -29.817  31.113  1.00 39.97      25_4 C  
ATOM   2517  O   LEU A 281     -22.047 -30.260  29.961  1.00 39.58      25_4 O  
ATOM   2518  CB  LEU A 281     -21.199 -27.548  31.782  1.00 31.34      25_4 C  
ATOM   2519  CG  LEU A 281     -21.441 -26.048  31.982  1.00 36.92      25_4 C  
ATOM   2520  CD1 LEU A 281     -20.134 -25.277  31.918  1.00 37.34      25_4 C  
ATOM   2521  CD2 LEU A 281     -22.427 -25.499  30.967  1.00 40.39      25_4 C  
ATOM   2522  N   VAL A 282     -21.737 -30.551  32.174  1.00 28.95      25_4 N  
ATOM   2523  HN  VAL A 282     -21.741 -30.112  33.095  1.00  0.00      25_4 H  
ATOM   2524  CA  VAL A 282     -21.390 -31.964  32.069  1.00 37.42      25_4 C  
ATOM   2525  C   VAL A 282     -22.458 -32.787  31.331  1.00 42.71      25_4 C  
ATOM   2526  O   VAL A 282     -22.128 -33.657  30.521  1.00 44.39      25_4 O  
ATOM   2527  CB  VAL A 282     -21.134 -32.578  33.467  1.00 29.43      25_4 C  
ATOM   2528  CG1 VAL A 282     -20.980 -34.083  33.376  1.00 28.59      25_4 C  
ATOM   2529  CG2 VAL A 282     -19.908 -31.962  34.091  1.00 34.32      25_4 C  
ATOM   2530  N   ASN A 283     -23.730 -32.505  31.611  1.00 37.52      25_4 N  
ATOM   2531  HN  ASN A 283     -23.936 -31.738  32.251  1.00  0.00      25_4 H  
ATOM   2532  CA  ASN A 283     -24.838 -33.258  31.032  1.00 40.34      25_4 C  
ATOM   2533  C   ASN A 283     -24.889 -33.209  29.502  1.00 39.08      25_4 C  
ATOM   2534  O   ASN A 283     -25.459 -34.092  28.878  1.00 42.37      25_4 O  
ATOM   2535  CB  ASN A 283     -26.180 -32.784  31.600  1.00 37.24      25_4 C  
ATOM   2536  CG  ASN A 283     -26.408 -33.237  33.035  1.00 40.08      25_4 C  
ATOM   2537  OD1 ASN A 283     -25.666 -34.063  33.569  1.00 40.16      25_4 O  
ATOM   2538  ND2 ASN A 283     -27.448 -32.699  33.662  1.00 36.27      25_4 N  
ATOM   2539 1HD2 ASN A 283     -28.062 -32.015  33.220  1.00  0.00      25_4 H  
ATOM   2540 2HD2 ASN A 283     -27.601 -33.003  34.624  1.00  0.00      25_4 H  
ATOM   2541  N   HIS A 284     -24.301 -32.173  28.910  1.00 35.11      25_4 N  
ATOM   2542  HN  HIS A 284     -23.830 -31.475  29.486  1.00  0.00      25_4 H  
ATOM   2543  CA  HIS A 284     -24.310 -32.006  27.461  1.00 45.05      25_4 C  
ATOM   2544  C   HIS A 284     -22.932 -32.102  26.812  1.00 40.32      25_4 C  
ATOM   2545  O   HIS A 284     -22.772 -31.754  25.646  1.00 45.83      25_4 O  
ATOM   2546  CB  HIS A 284     -24.941 -30.667  27.091  1.00 45.02      25_4 C  
ATOM   2547  CG  HIS A 284     -26.391 -30.585  27.429  1.00 55.06      25_4 C  
ATOM   2548  ND1 HIS A 284     -26.852 -30.002  28.589  1.00 49.22      25_4 N  
ATOM   2549  HD1 HIS A 284     -26.268 -29.574  29.308  1.00  0.00      25_4 H  
ATOM   2550  CD2 HIS A 284     -27.483 -31.041  26.773  1.00 52.69      25_4 C  
ATOM   2551  CE1 HIS A 284     -28.169 -30.085  28.622  1.00 56.60      25_4 C  
ATOM   2552  NE2 HIS A 284     -28.577 -30.712  27.533  1.00 51.77      25_4 N  
ATOM   2553  HE2 HIS A 284     -29.547 -30.918  27.296  1.00  0.00      25_4 H  
ATOM   2554  N   GLU A 285     -21.946 -32.574  27.564  1.00 41.46      25_4 N  
ATOM   2555  HN  GLU A 285     -22.157 -32.929  28.497  1.00  0.00      25_4 H  
ATOM   2556  CA  GLU A 285     -20.570 -32.597  27.089  1.00 38.75      25_4 C  
ATOM   2557  C   GLU A 285     -20.428 -33.404  25.795  1.00 40.35      25_4 C  
ATOM   2558  O   GLU A 285     -19.867 -32.920  24.815  1.00 33.13      25_4 O  
ATOM   2559  CB  GLU A 285     -19.654 -33.171  28.167  1.00 37.64      25_4 C  
ATOM   2560  CG  GLU A 285     -18.222 -33.387  27.714  1.00 44.82      25_4 C  
ATOM   2561  CD  GLU A 285     -17.309 -33.794  28.863  1.00 51.54      25_4 C  
ATOM   2562  OE1 GLU A 285     -17.795 -33.885  30.006  1.00 49.81      25_4 O  
ATOM   2563  OE2 GLU A 285     -16.107 -34.021  28.627  1.00 49.93      25_4 O  
ATOM   2564  N   TRP A 286     -20.949 -34.626  25.803  1.00 32.91      25_4 N  
ATOM   2565  HN  TRP A 286     -21.487 -34.930  26.615  1.00  0.00      25_4 H  
ATOM   2566  CA  TRP A 286     -20.775 -35.541  24.691  1.00 37.12      25_4 C  
ATOM   2567  C   TRP A 286     -21.507 -35.096  23.430  1.00 40.64      25_4 C  
ATOM   2568  O   TRP A 286     -21.100 -35.440  22.325  1.00 42.46      25_4 O  
ATOM   2569  CB  TRP A 286     -21.174 -36.957  25.102  1.00 28.95      25_4 C  
ATOM   2570  CG  TRP A 286     -20.283 -37.470  26.167  1.00 38.00      25_4 C  
ATOM   2571  CD1 TRP A 286     -20.548 -37.524  27.509  1.00 39.90      25_4 C  
ATOM   2572  CD2 TRP A 286     -18.946 -37.959  26.001  1.00 38.10      25_4 C  
ATOM   2573  NE1 TRP A 286     -19.467 -38.042  28.184  1.00 40.58      25_4 N  
ATOM   2574  HE1 TRP A 286     -19.417 -38.200  29.190  1.00  0.00      25_4 H  
ATOM   2575  CE2 TRP A 286     -18.468 -38.311  27.284  1.00 39.42      25_4 C  
ATOM   2576  CE3 TRP A 286     -18.108 -38.141  24.891  1.00 35.11      25_4 C  
ATOM   2577  CZ2 TRP A 286     -17.190 -38.834  27.489  1.00 31.62      25_4 C  
ATOM   2578  CZ3 TRP A 286     -16.842 -38.672  25.094  1.00 33.07      25_4 C  
ATOM   2579  CH2 TRP A 286     -16.393 -38.999  26.385  1.00 41.10      25_4 C  
ATOM   2580  N   HIS A 287     -22.548 -34.290  23.600  1.00 42.60      25_4 N  
ATOM   2581  HN  HIS A 287     -22.779 -33.973  24.542  1.00  0.00      25_4 H  
ATOM   2582  CA  HIS A 287     -23.372 -33.843  22.483  1.00 39.84      25_4 C  
ATOM   2583  C   HIS A 287     -22.695 -32.878  21.510  1.00 41.73      25_4 C  
ATOM   2584  O   HIS A 287     -23.230 -32.633  20.435  1.00 46.80      25_4 O  
ATOM   2585  CB  HIS A 287     -24.682 -33.239  22.995  1.00 38.43      25_4 C  
ATOM   2586  CG  HIS A 287     -25.503 -34.192  23.807  1.00 56.29      25_4 C  
ATOM   2587  ND1 HIS A 287     -26.345 -33.779  24.820  1.00 59.82      25_4 N  
ATOM   2588  HD1 HIS A 287     -26.495 -32.811  25.105  1.00  0.00      25_4 H  
ATOM   2589  CD2 HIS A 287     -25.604 -35.543  23.760  1.00 53.04      25_4 C  
ATOM   2590  CE1 HIS A 287     -26.926 -34.835  25.363  1.00 62.92      25_4 C  
ATOM   2591  NE2 HIS A 287     -26.494 -35.917  24.737  1.00 63.45      25_4 N  
ATOM   2592  HE2 HIS A 287     -26.776 -36.875  24.946  1.00  0.00      25_4 H  
ATOM   2593  N   VAL A 288     -21.534 -32.329  21.861  1.00 43.75      25_4 N  
ATOM   2594  HN  VAL A 288     -21.105 -32.563  22.757  1.00  0.00      25_4 H  
ATOM   2595  CA  VAL A 288     -20.873 -31.382  20.947  1.00 39.66      25_4 C  
ATOM   2596  C   VAL A 288     -19.884 -32.023  19.962  1.00 36.88      25_4 C  
ATOM   2597  O   VAL A 288     -19.251 -31.326  19.166  1.00 40.54      25_4 O  
ATOM   2598  CB  VAL A 288     -20.175 -30.221  21.690  1.00 41.84      25_4 C  
ATOM   2599  CG1 VAL A 288     -21.172 -29.469  22.561  1.00 45.60      25_4 C  
ATOM   2600  CG2 VAL A 288     -19.009 -30.733  22.507  1.00 32.41      25_4 C  
ATOM   2601  N   LEU A 289     -19.743 -33.341  20.015  1.00 32.06      25_4 N  
ATOM   2602  HN  LEU A 289     -20.239 -33.876  20.728  1.00  0.00      25_4 H  
ATOM   2603  CA  LEU A 289     -18.886 -34.027  19.062  1.00 38.37      25_4 C  
ATOM   2604  C   LEU A 289     -19.579 -34.031  17.693  1.00 43.17      25_4 C  
ATOM   2605  O   LEU A 289     -20.803 -34.098  17.615  1.00 40.79      25_4 O  
ATOM   2606  CB  LEU A 289     -18.537 -35.444  19.543  1.00 29.74      25_4 C  
ATOM   2607  CG  LEU A 289     -17.519 -35.532  20.691  1.00 35.23      25_4 C  
ATOM   2608  CD1 LEU A 289     -17.266 -36.971  21.086  1.00 25.97      25_4 C  
ATOM   2609  CD2 LEU A 289     -16.199 -34.831  20.351  1.00 27.75      25_4 C  
ATOM   2610  N   PRO A 290     -18.796 -33.919  16.610  1.00 41.88      25_4 N  
ATOM   2611  CA  PRO A 290     -19.385 -33.828  15.265  1.00 43.41      25_4 C  
ATOM   2612  C   PRO A 290     -19.994 -35.138  14.757  1.00 45.16      25_4 C  
ATOM   2613  O   PRO A 290     -20.824 -35.084  13.860  1.00 53.02      25_4 O  
ATOM   2614  CB  PRO A 290     -18.198 -33.419  14.388  1.00 41.72      25_4 C  
ATOM   2615  CG  PRO A 290     -16.986 -33.912  15.128  1.00 42.70      25_4 C  
ATOM   2616  CD  PRO A 290     -17.329 -33.777  16.590  1.00 42.22      25_4 C  
ATOM   2617  N   GLN A 291     -19.601 -36.284  15.306  1.00 43.28      25_4 N  
ATOM   2618  HN  GLN A 291     -18.910 -36.275  16.056  1.00  0.00      25_4 H  
ATOM   2619  CA  GLN A 291     -20.152 -37.558  14.843  1.00 40.28      25_4 C  
ATOM   2620  C   GLN A 291     -19.995 -38.663  15.879  1.00 44.27      25_4 C  
ATOM   2621  O   GLN A 291     -19.220 -38.538  16.822  1.00 46.76      25_4 O  
ATOM   2622  CB  GLN A 291     -19.488 -37.999  13.529  1.00 52.31      25_4 C  
ATOM   2623  CG  GLN A 291     -18.165 -38.756  13.716  1.00 51.26      25_4 C  
ATOM   2624  CD  GLN A 291     -17.820 -39.689  12.544  1.00 71.45      25_4 C  
ATOM   2625  OE1 GLN A 291     -17.403 -39.235  11.466  1.00 66.31      25_4 O  
ATOM   2626  NE2 GLN A 291     -17.985 -41.005  12.759  1.00 47.26      25_4 N  
ATOM   2627 1HE2 GLN A 291     -18.328 -41.378  13.644  1.00  0.00      25_4 H  
ATOM   2628 2HE2 GLN A 291     -17.756 -41.624  11.981  1.00  0.00      25_4 H  
ATOM   2629  N   GLU A 292     -20.744 -39.743  15.690  1.00 48.56      25_4 N  
ATOM   2630  HN  GLU A 292     -21.455 -39.723  14.959  1.00  0.00      25_4 H  
ATOM   2631  CA  GLU A 292     -20.593 -40.952  16.481  1.00 44.96      25_4 C  
ATOM   2632  C   GLU A 292     -19.135 -41.414  16.406  1.00 46.22      25_4 C  
ATOM   2633  O   GLU A 292     -18.561 -41.468  15.323  1.00 46.89      25_4 O  
ATOM   2634  CB  GLU A 292     -21.524 -42.041  15.938  1.00 47.25      25_4 C  
ATOM   2635  CG  GLU A 292     -21.567 -43.322  16.771  1.00 79.37      25_4 C  
ATOM   2636  CD  GLU A 292     -22.175 -44.523  16.029  1.00 91.75      25_4 C  
ATOM   2637  OE1 GLU A 292     -22.451 -44.423  14.805  1.00 65.31      25_4 O  
ATOM   2638  OE2 GLU A 292     -22.366 -45.575  16.686  1.00 87.08      25_4 O  
ATOM   2639  N   SER A 293     -18.537 -41.731  17.553  1.00 40.53      25_4 N  
ATOM   2640  HN  SER A 293     -19.073 -41.695  18.420  1.00  0.00      25_4 H  
ATOM   2641  CA  SER A 293     -17.128 -42.130  17.601  1.00 39.46      25_4 C  
ATOM   2642  C   SER A 293     -16.750 -42.891  18.869  1.00 37.76      25_4 C  
ATOM   2643  O   SER A 293     -17.524 -42.970  19.819  1.00 37.16      25_4 O  
ATOM   2644  CB  SER A 293     -16.218 -40.903  17.463  1.00 40.60      25_4 C  
ATOM   2645  OG  SER A 293     -16.516 -39.922  18.440  1.00 42.19      25_4 O  
ATOM   2646  HG  SER A 293     -15.952 -39.162  18.355  1.00  0.00      25_4 H  
ATOM   2647  N   VAL A 294     -15.562 -43.481  18.861  1.00 37.82      25_4 N  
ATOM   2648  HN  VAL A 294     -15.093 -43.654  17.972  1.00  0.00      25_4 H  
ATOM   2649  CA  VAL A 294     -14.918 -43.885  20.104  1.00 30.84      25_4 C  
ATOM   2650  C   VAL A 294     -13.561 -43.198  20.135  1.00 37.61      25_4 C  
ATOM   2651  O   VAL A 294     -13.084 -42.730  19.098  1.00 29.55      25_4 O  
ATOM   2652  CB  VAL A 294     -14.766 -45.409  20.241  1.00 33.38      25_4 C  
ATOM   2653  CG1 VAL A 294     -16.133 -46.071  20.198  1.00 40.02      25_4 C  
ATOM   2654  CG2 VAL A 294     -13.844 -45.968  19.165  1.00 31.00      25_4 C  
ATOM   2655  N   PHE A 295     -12.969 -43.103  21.323  1.00 35.95      25_4 N  
ATOM   2656  HN  PHE A 295     -13.442 -43.497  22.137  1.00  0.00      25_4 H  
ATOM   2657  CA  PHE A 295     -11.668 -42.457  21.513  1.00 29.84      25_4 C  
ATOM   2658  C   PHE A 295     -11.640 -41.011  21.013  1.00 31.68      25_4 C  
ATOM   2659  O   PHE A 295     -10.653 -40.577  20.414  1.00 31.47      25_4 O  
ATOM   2660  CB  PHE A 295     -10.539 -43.282  20.868  1.00 24.82      25_4 C  
ATOM   2661  CG  PHE A 295      -9.270 -43.325  21.690  1.00 36.89      25_4 C  
ATOM   2662  CD1 PHE A 295      -8.770 -42.176  22.291  1.00 29.13      25_4 C  
ATOM   2663  CD2 PHE A 295      -8.588 -44.515  21.879  1.00 28.19      25_4 C  
ATOM   2664  CE1 PHE A 295      -7.611 -42.215  23.048  1.00 32.70      25_4 C  
ATOM   2665  CE2 PHE A 295      -7.426 -44.552  22.629  1.00 27.82      25_4 C  
ATOM   2666  CZ  PHE A 295      -6.943 -43.405  23.220  1.00 24.01      25_4 C  
ATOM   2667  N   ARG A 296     -12.733 -40.281  21.240  1.00 30.79      25_4 N  
ATOM   2668  HN  ARG A 296     -13.559 -40.735  21.629  1.00  0.00      25_4 H  
ATOM   2669  CA  ARG A 296     -12.782 -38.844  20.946  1.00 30.67      25_4 C  
ATOM   2670  C   ARG A 296     -13.465 -38.108  22.084  1.00 31.56      25_4 C  
ATOM   2671  O   ARG A 296     -14.471 -38.568  22.611  1.00 30.39      25_4 O  
ATOM   2672  CB  ARG A 296     -13.512 -38.536  19.633  1.00 28.56      25_4 C  
ATOM   2673  CG  ARG A 296     -12.754 -38.921  18.370  1.00 33.81      25_4 C  
ATOM   2674  CD  ARG A 296     -11.513 -38.070  18.153  1.00 32.88      25_4 C  
ATOM   2675  NE  ARG A 296     -10.841 -38.468  16.918  1.00 38.28      25_4 N  
ATOM   2676  HE  ARG A 296     -11.014 -37.909  16.082  1.00  0.00      25_4 H  
ATOM   2677  CZ  ARG A 296     -10.018 -39.510  16.808  1.00 34.39      25_4 C  
ATOM   2678  NH1 ARG A 296      -9.738 -40.265  17.867  1.00 27.24      25_4 N  
ATOM   2679 1HH1 ARG A 296     -10.160 -40.044  18.769  1.00  0.00      25_4 H  
ATOM   2680 2HH1 ARG A 296      -9.108 -41.063  17.783  1.00  0.00      25_4 H  
ATOM   2681  NH2 ARG A 296      -9.470 -39.797  15.637  1.00 28.39      25_4 N  
ATOM   2682 1HH2 ARG A 296      -9.685 -39.218  14.825  1.00  0.00      25_4 H  
ATOM   2683 2HH2 ARG A 296      -8.840 -40.595  15.553  1.00  0.00      25_4 H  
ATOM   2684  N   PHE A 297     -12.926 -36.950  22.443  1.00 27.33      25_4 N  
ATOM   2685  HN  PHE A 297     -12.161 -36.560  21.892  1.00  0.00      25_4 H  
ATOM   2686  CA  PHE A 297     -13.409 -36.229  23.609  1.00 34.23      25_4 C  
ATOM   2687  C   PHE A 297     -13.681 -34.775  23.253  1.00 30.22      25_4 C  
ATOM   2688  O   PHE A 297     -12.962 -34.181  22.454  1.00 35.36      25_4 O  
ATOM   2689  CB  PHE A 297     -12.395 -36.366  24.747  1.00 23.93      25_4 C  
ATOM   2690  CG  PHE A 297     -11.720 -37.701  24.771  1.00 22.09      25_4 C  
ATOM   2691  CD1 PHE A 297     -12.426 -38.839  25.111  1.00 28.75      25_4 C  
ATOM   2692  CD2 PHE A 297     -10.389 -37.829  24.416  1.00 30.18      25_4 C  
ATOM   2693  CE1 PHE A 297     -11.811 -40.086  25.116  1.00 26.09      25_4 C  
ATOM   2694  CE2 PHE A 297      -9.768 -39.076  24.410  1.00 26.10      25_4 C  
ATOM   2695  CZ  PHE A 297     -10.479 -40.201  24.768  1.00 26.35      25_4 C  
ATOM   2696  N   SER A 298     -14.727 -34.211  23.845  1.00 35.78      25_4 N  
ATOM   2697  HN  SER A 298     -15.201 -34.713  24.596  1.00  0.00      25_4 H  
ATOM   2698  CA  SER A 298     -15.218 -32.893  23.453  1.00 33.32      25_4 C  
ATOM   2699  C   SER A 298     -14.259 -31.741  23.710  1.00 36.03      25_4 C  
ATOM   2700  O   SER A 298     -14.015 -30.932  22.818  1.00 37.62      25_4 O  
ATOM   2701  CB  SER A 298     -16.547 -32.607  24.138  1.00 33.24      25_4 C  
ATOM   2702  OG  SER A 298     -17.529 -33.516  23.696  1.00 42.13      25_4 O  
ATOM   2703  HG  SER A 298     -18.358 -33.338  24.123  1.00  0.00      25_4 H  
ATOM   2704  N   PHE A 299     -13.723 -31.667  24.926  1.00 31.44      25_4 N  
ATOM   2705  HN  PHE A 299     -13.888 -32.423  25.591  1.00  0.00      25_4 H  
ATOM   2706  CA  PHE A 299     -12.905 -30.530  25.328  1.00 30.87      25_4 C  
ATOM   2707  C   PHE A 299     -11.472 -30.928  25.662  1.00 34.35      25_4 C  
ATOM   2708  O   PHE A 299     -11.199 -31.520  26.710  1.00 32.36      25_4 O  
ATOM   2709  CB  PHE A 299     -13.588 -29.770  26.473  1.00 34.24      25_4 C  
ATOM   2710  CG  PHE A 299     -14.939 -29.245  26.091  1.00 36.05      25_4 C  
ATOM   2711  CD1 PHE A 299     -15.051 -28.177  25.202  1.00 35.26      25_4 C  
ATOM   2712  CD2 PHE A 299     -16.093 -29.847  26.563  1.00 32.31      25_4 C  
ATOM   2713  CE1 PHE A 299     -16.299 -27.700  24.805  1.00 30.46      25_4 C  
ATOM   2714  CE2 PHE A 299     -17.346 -29.379  26.171  1.00 34.54      25_4 C  
ATOM   2715  CZ  PHE A 299     -17.448 -28.305  25.297  1.00 35.97      25_4 C  
ATOM   2716  N   VAL A 300     -10.566 -30.601  24.745  1.00 29.19      25_4 N  
ATOM   2717  HN  VAL A 300     -10.852 -30.014  23.961  1.00  0.00      25_4 H  
ATOM   2718  CA  VAL A 300      -9.181 -31.047  24.815  1.00 28.52      25_4 C  
ATOM   2719  C   VAL A 300      -8.267 -29.854  24.554  1.00 31.15      25_4 C  
ATOM   2720  O   VAL A 300      -8.753 -28.782  24.199  1.00 28.58      25_4 O  
ATOM   2721  CB  VAL A 300      -8.916 -32.221  23.828  1.00 31.82      25_4 C  
ATOM   2722  CG1 VAL A 300      -9.807 -33.408  24.179  1.00 28.72      25_4 C  
ATOM   2723  CG2 VAL A 300      -9.111 -31.787  22.362  1.00 27.95      25_4 C  
ATOM   2724  N   PRO A 301      -6.952 -30.013  24.781  1.00 30.40      25_4 N  
ATOM   2725  CA  PRO A 301      -6.031 -28.914  24.471  1.00 31.60      25_4 C  
ATOM   2726  C   PRO A 301      -6.199 -28.365  23.049  1.00 41.37      25_4 C  
ATOM   2727  O   PRO A 301      -6.436 -29.114  22.101  1.00 31.96      25_4 O  
ATOM   2728  CB  PRO A 301      -4.661 -29.573  24.608  1.00 35.88      25_4 C  
ATOM   2729  CG  PRO A 301      -4.865 -30.600  25.684  1.00 37.94      25_4 C  
ATOM   2730  CD  PRO A 301      -6.266 -31.119  25.480  1.00 30.13      25_4 C  
ATOM   2731  N   VAL A 302      -6.085 -27.052  22.914  1.00 35.78      25_4 N  
ATOM   2732  HN  VAL A 302      -5.879 -26.483  23.735  1.00  0.00      25_4 H  
ATOM   2733  CA  VAL A 302      -6.246 -26.408  21.633  1.00 37.14      25_4 C  
ATOM   2734  C   VAL A 302      -4.938 -25.730  21.216  1.00 49.07      25_4 C  
ATOM   2735  O   VAL A 302      -4.248 -25.117  22.034  1.00 46.61      25_4 O  
ATOM   2736  CB  VAL A 302      -7.433 -25.399  21.656  1.00 43.83      25_4 C  
ATOM   2737  CG1 VAL A 302      -7.184 -24.281  22.651  1.00 40.82      25_4 C  
ATOM   2738  CG2 VAL A 302      -7.690 -24.829  20.269  1.00 47.69      25_4 C  
ATOM   2739  N   VAL A 303      -4.585 -25.874  19.942  1.00 54.22      25_4 N  
ATOM   2740  HN  VAL A 303      -5.143 -26.476  19.336  1.00  0.00      25_4 H  
ATOM   2741  CA  VAL A 303      -3.420 -25.193  19.390  1.00 53.45      25_4 C  
ATOM   2742  C   VAL A 303      -3.822 -23.766  19.084  1.00 52.79      25_4 C  
ATOM   2743  O   VAL A 303      -4.598 -23.520  18.166  1.00 56.70      25_4 O  
ATOM   2744  CB  VAL A 303      -2.948 -25.844  18.085  1.00 52.11      25_4 C  
ATOM   2745  CG1 VAL A 303      -1.658 -25.199  17.624  1.00 46.48      25_4 C  
ATOM   2746  CG2 VAL A 303      -2.768 -27.348  18.268  1.00 46.72      25_4 C  
ATOM   2747  N   ASP A 304      -3.299 -22.827  19.857  1.00 58.05      25_4 N  
ATOM   2748  HN  ASP A 304      -2.555 -23.073  20.510  1.00  0.00      25_4 H  
ATOM   2749  CA  ASP A 304      -3.766 -21.450  19.793  1.00 64.59      25_4 C  
ATOM   2750  C   ASP A 304      -2.633 -20.443  19.589  1.00 70.16      25_4 C  
ATOM   2751  O   ASP A 304      -2.884 -19.247  19.430  1.00 76.40      25_4 O  
ATOM   2752  CB  ASP A 304      -4.502 -21.114  21.085  1.00 64.15      25_4 C  
ATOM   2753  CG  ASP A 304      -3.649 -21.361  22.313  1.00 57.85      25_4 C  
ATOM   2754  OD1 ASP A 304      -2.781 -22.265  22.269  1.00 57.52      25_4 O  
ATOM   2755  OD2 ASP A 304      -3.846 -20.657  23.324  1.00 75.80      25_4 O  
ATOM   2756  N   GLY A 305      -1.392 -20.924  19.609  1.00 61.79      25_4 N  
ATOM   2757  HN  GLY A 305      -1.249 -21.931  19.691  1.00  0.00      25_4 H  
ATOM   2758  CA  GLY A 305      -0.236 -20.049  19.517  1.00 56.12      25_4 C  
ATOM   2759  C   GLY A 305       0.351 -19.669  20.870  1.00 66.57      25_4 C  
ATOM   2760  O   GLY A 305       1.469 -19.147  20.938  1.00 65.47      25_4 O  
ATOM   2761  N   ASP A 306      -0.389 -19.939  21.947  1.00 60.49      25_4 N  
ATOM   2762  HN  ASP A 306      -1.283 -20.416  21.828  1.00  0.00      25_4 H  
ATOM   2763  CA  ASP A 306       0.047 -19.569  23.297  1.00 48.32      25_4 C  
ATOM   2764  C   ASP A 306       0.758 -20.715  24.056  1.00 60.70      25_4 C  
ATOM   2765  O   ASP A 306       1.983 -20.807  24.000  1.00 60.90      25_4 O  
ATOM   2766  CB  ASP A 306      -1.122 -18.984  24.101  1.00 59.01      25_4 C  
ATOM   2767  CG  ASP A 306      -0.690 -18.434  25.458  1.00 66.42      25_4 C  
ATOM   2768  OD1 ASP A 306       0.531 -18.359  25.716  1.00 55.91      25_4 O  
ATOM   2769  OD2 ASP A 306      -1.578 -18.064  26.264  1.00 69.20      25_4 O  
ATOM   2770  N   PHE A 307       0.011 -21.564  24.771  1.00 60.73      25_4 N  
ATOM   2771  HN  PHE A 307      -0.996 -21.415  24.828  1.00  0.00      25_4 H  
ATOM   2772  CA  PHE A 307       0.612 -22.710  25.478  1.00 52.07      25_4 C  
ATOM   2773  C   PHE A 307       1.356 -23.597  24.481  1.00 55.84      25_4 C  
ATOM   2774  O   PHE A 307       2.485 -24.027  24.727  1.00 57.48      25_4 O  
ATOM   2775  CB  PHE A 307      -0.455 -23.534  26.216  1.00 53.21      25_4 C  
ATOM   2776  CG  PHE A 307       0.111 -24.582  27.155  1.00 41.49      25_4 C  
ATOM   2777  CD1 PHE A 307       0.641 -25.765  26.667  1.00 37.98      25_4 C  
ATOM   2778  CD2 PHE A 307       0.091 -24.386  28.524  1.00 44.89      25_4 C  
ATOM   2779  CE1 PHE A 307       1.156 -26.721  27.516  1.00 33.43      25_4 C  
ATOM   2780  CE2 PHE A 307       0.598 -25.347  29.388  1.00 38.43      25_4 C  
ATOM   2781  CZ  PHE A 307       1.132 -26.515  28.883  1.00 31.67      25_4 C  
ATOM   2782  N   LEU A 308       0.699 -23.875  23.362  1.00 51.78      25_4 N  
ATOM   2783  HN  LEU A 308      -0.286 -23.619  23.293  1.00  0.00      25_4 H  
ATOM   2784  CA  LEU A 308       1.332 -24.529  22.235  1.00 51.08      25_4 C  
ATOM   2785  C   LEU A 308       1.409 -23.518  21.092  1.00 60.86      25_4 C  
ATOM   2786  O   LEU A 308       0.382 -23.096  20.557  1.00 59.68      25_4 O  
ATOM   2787  CB  LEU A 308       0.512 -25.739  21.803  1.00 46.08      25_4 C  
ATOM   2788  CG  LEU A 308       0.273 -26.814  22.859  1.00 55.33      25_4 C  
ATOM   2789  CD1 LEU A 308      -0.841 -27.736  22.406  1.00 50.22      25_4 C  
ATOM   2790  CD2 LEU A 308       1.556 -27.595  23.131  1.00 46.31      25_4 C  
ATOM   2791  N   SER A 309       2.622 -23.118  20.724  1.00 53.03      25_4 N  
ATOM   2792  HN  SER A 309       3.444 -23.521  21.175  1.00  0.00      25_4 H  
ATOM   2793  CA  SER A 309       2.793 -22.110  19.683  1.00 56.29      25_4 C  
ATOM   2794  C   SER A 309       2.568 -22.684  18.285  1.00 54.81      25_4 C  
ATOM   2795  O   SER A 309       2.464 -21.947  17.316  1.00 62.79      25_4 O  
ATOM   2796  CB  SER A 309       4.168 -21.458  19.783  1.00 49.32      25_4 C  
ATOM   2797  OG  SER A 309       5.184 -22.393  19.499  1.00 53.90      25_4 O  
ATOM   2798  HG  SER A 309       6.041 -21.987  19.561  1.00  0.00      25_4 H  
ATOM   2799  N   ASP A 310       2.484 -24.005  18.191  1.00 58.18      25_4 N  
ATOM   2800  HN  ASP A 310       2.646 -24.571  19.024  1.00  0.00      25_4 H  
ATOM   2801  CA  ASP A 310       2.168 -24.672  16.935  1.00 52.25      25_4 C  
ATOM   2802  C   ASP A 310       1.558 -26.026  17.279  1.00 50.34      25_4 C  
ATOM   2803  O   ASP A 310       1.403 -26.355  18.451  1.00 54.41      25_4 O  
ATOM   2804  CB  ASP A 310       3.437 -24.852  16.097  1.00 57.36      25_4 C  
ATOM   2805  CG  ASP A 310       3.161 -24.881  14.592  1.00 62.92      25_4 C  
ATOM   2806  OD1 ASP A 310       2.076 -25.339  14.171  1.00 60.61      25_4 O  
ATOM   2807  OD2 ASP A 310       4.047 -24.443  13.826  1.00 59.43      25_4 O  
ATOM   2808  N   THR A 311       1.195 -26.806  16.270  1.00 54.24      25_4 N  
ATOM   2809  HN  THR A 311       1.249 -26.453  15.314  1.00  0.00      25_4 H  
ATOM   2810  CA  THR A 311       0.720 -28.161  16.512  1.00 51.40      25_4 C  
ATOM   2811  C   THR A 311       1.822 -28.978  17.183  1.00 49.25      25_4 C  
ATOM   2812  O   THR A 311       3.007 -28.690  17.010  1.00 50.68      25_4 O  
ATOM   2813  CB  THR A 311       0.290 -28.860  15.207  1.00 52.58      25_4 C  
ATOM   2814  OG1 THR A 311       1.449 -29.192  14.428  1.00 48.10      25_4 O  
ATOM   2815  HG1 THR A 311       2.029 -29.755  14.927  1.00  0.00      25_4 H  
ATOM   2816  CG2 THR A 311      -0.634 -27.962  14.412  1.00 45.21      25_4 C  
ATOM   2817  N   PRO A 312       1.434 -29.983  17.978  1.00 51.59      25_4 N  
ATOM   2818  CA  PRO A 312       2.450 -30.823  18.613  1.00 46.54      25_4 C  
ATOM   2819  C   PRO A 312       3.354 -31.491  17.581  1.00 44.06      25_4 C  
ATOM   2820  O   PRO A 312       4.560 -31.600  17.799  1.00 47.57      25_4 O  
ATOM   2821  CB  PRO A 312       1.618 -31.854  19.377  1.00 40.57      25_4 C  
ATOM   2822  CG  PRO A 312       0.354 -31.123  19.706  1.00 44.14      25_4 C  
ATOM   2823  CD  PRO A 312       0.086 -30.227  18.527  1.00 44.20      25_4 C  
ATOM   2824  N   GLU A 313       2.767 -31.930  16.475  0.46 48.74      25_4 N  
ATOM   2825  H   GLU A 313       1.755 -31.846  16.382  1.00  0.00      25_4 H  
ATOM   2826  N   GLU A 313       2.788 -31.930  16.463  0.54 48.77      25_4 N  
ATOM   2827  H   GLU A 313       1.780 -31.844  16.335  1.00  0.00      25_4 H  
ATOM   2828  CA  GLU A 313       3.533 -32.530  15.388  0.46 48.21      25_4 C  
ATOM   2829  CA  GLU A 313       3.609 -32.536  15.416  0.54 48.22      25_4 C  
ATOM   2830  C   GLU A 313       4.637 -31.589  14.884  0.46 47.12      25_4 C  
ATOM   2831  C   GLU A 313       4.684 -31.563  14.936  0.54 47.09      25_4 C  
ATOM   2832  O   GLU A 313       5.795 -31.990  14.752  0.46 47.11      25_4 O  
ATOM   2833  O   GLU A 313       5.862 -31.916  14.856  0.54 46.96      25_4 O  
ATOM   2834  CB  GLU A 313       2.599 -32.958  14.251  0.46 46.09      25_4 C  
ATOM   2835  CB  GLU A 313       2.766 -33.007  14.232  0.54 46.12      25_4 C  
ATOM   2836  CG  GLU A 313       1.840 -34.269  14.517  0.46 46.90      25_4 C  
ATOM   2837  CG  GLU A 313       3.498 -34.016  13.351  0.54 54.16      25_4 C  
ATOM   2838  CD  GLU A 313       0.425 -34.068  15.062  0.46 48.26      25_4 C  
ATOM   2839  CD  GLU A 313       3.011 -34.019  11.917  0.54 52.56      25_4 C  
ATOM   2840  OE1 GLU A 313      -0.462 -34.868  14.687  0.46 45.58      25_4 O  
ATOM   2841  OE1 GLU A 313       1.946 -33.421  11.644  0.54 52.85      25_4 O  
ATOM   2842  OE2 GLU A 313       0.195 -33.130  15.864  0.46 41.68      25_4 O  
ATOM   2843  OE2 GLU A 313       3.705 -34.613  11.063  0.54 54.14      25_4 O  
ATOM   2844  N   ALA A 314       4.277 -30.335  14.630  1.00 44.32      25_4 N  
ATOM   2845  CA  ALA A 314       5.233 -29.320  14.185  1.00 47.71      25_4 C  
ATOM   2846  C   ALA A 314       6.314 -29.063  15.234  1.00 55.24      25_4 C  
ATOM   2847  O   ALA A 314       7.506 -29.024  14.912  1.00 52.39      25_4 O  
ATOM   2848  CB  ALA A 314       4.516 -28.018  13.841  1.00 44.63      25_4 C  
ATOM   2849  N   LEU A 315       5.891 -28.892  16.486  1.00 50.43      25_4 N  
ATOM   2850  HN  LEU A 315       4.893 -28.958  16.687  1.00  0.00      25_4 H  
ATOM   2851  CA  LEU A 315       6.819 -28.613  17.578  1.00 42.36      25_4 C  
ATOM   2852  C   LEU A 315       7.780 -29.776  17.798  1.00 44.76      25_4 C  
ATOM   2853  O   LEU A 315       8.945 -29.572  18.149  1.00 46.19      25_4 O  
ATOM   2854  CB  LEU A 315       6.056 -28.314  18.863  1.00 45.24      25_4 C  
ATOM   2855  CG  LEU A 315       5.265 -27.009  18.880  1.00 51.65      25_4 C  
ATOM   2856  CD1 LEU A 315       4.553 -26.845  20.212  1.00 47.02      25_4 C  
ATOM   2857  CD2 LEU A 315       6.189 -25.836  18.610  1.00 48.06      25_4 C  
ATOM   2858  N   ILE A 316       7.284 -30.992  17.585  1.00 41.66      25_4 N  
ATOM   2859  HN  ILE A 316       6.303 -31.086  17.320  1.00  0.00      25_4 H  
ATOM   2860  CA  ILE A 316       8.099 -32.196  17.718  1.00 41.99      25_4 C  
ATOM   2861  C   ILE A 316       9.180 -32.247  16.638  1.00 45.47      25_4 C  
ATOM   2862  O   ILE A 316      10.355 -32.424  16.946  1.00 50.38      25_4 O  
ATOM   2863  CB  ILE A 316       7.223 -33.490  17.715  1.00 41.30      25_4 C  
ATOM   2864  CG1 ILE A 316       6.516 -33.660  19.058  1.00 46.67      25_4 C  
ATOM   2865  CG2 ILE A 316       8.055 -34.727  17.472  1.00 39.46      25_4 C  
ATOM   2866  CD1 ILE A 316       5.313 -34.573  18.993  1.00 39.38      25_4 C  
ATOM   2867  N   ASN A 317       8.785 -32.074  15.378  1.00 54.28      25_4 N  
ATOM   2868  HN  ASN A 317       7.797 -31.911  15.185  1.00  0.00      25_4 H  
ATOM   2869  CA  ASN A 317       9.735 -32.112  14.262  1.00 52.40      25_4 C  
ATOM   2870  C   ASN A 317      10.842 -31.061  14.347  1.00 49.70      25_4 C  
ATOM   2871  O   ASN A 317      11.977 -31.322  13.961  1.00 59.52      25_4 O  
ATOM   2872  CB  ASN A 317       9.007 -31.988  12.927  1.00 48.33      25_4 C  
ATOM   2873  CG  ASN A 317       8.015 -33.106  12.702  1.00 52.14      25_4 C  
ATOM   2874  OD1 ASN A 317       8.097 -34.168  13.329  1.00 58.15      25_4 O  
ATOM   2875  ND2 ASN A 317       7.063 -32.873  11.809  1.00 48.49      25_4 N  
ATOM   2876 1HD2 ASN A 317       6.995 -31.997  11.292  1.00  0.00      25_4 H  
ATOM   2877 2HD2 ASN A 317       6.394 -33.627  11.657  1.00  0.00      25_4 H  
ATOM   2878  N   ALA A 318      10.507 -29.884  14.867  1.00 47.94      25_4 N  
ATOM   2879  HN  ALA A 318       9.560 -29.755  15.224  1.00  0.00      25_4 H  
ATOM   2880  CA  ALA A 318      11.447 -28.771  14.945  1.00 49.44      25_4 C  
ATOM   2881  C   ALA A 318      12.350 -28.798  16.183  1.00 58.05      25_4 C  
ATOM   2882  O   ALA A 318      13.333 -28.060  16.248  1.00 54.32      25_4 O  
ATOM   2883  CB  ALA A 318      10.694 -27.443  14.874  1.00 46.69      25_4 C  
ATOM   2884  N   GLY A 319      12.025 -29.649  17.152  1.00 57.20      25_4 N  
ATOM   2885  HN  GLY A 319      11.281 -30.328  16.990  1.00  0.00      25_4 H  
ATOM   2886  CA  GLY A 319      12.705 -29.634  18.437  1.00 44.77      25_4 C  
ATOM   2887  C   GLY A 319      14.096 -30.250  18.515  1.00 48.04      25_4 C  
ATOM   2888  O   GLY A 319      14.390 -31.257  17.867  1.00 48.17      25_4 O  
ATOM   2889  N   ASP A 320      14.954 -29.623  19.319  1.00 50.70      25_4 N  
ATOM   2890  HN  ASP A 320      14.690 -28.710  19.690  1.00  0.00      25_4 H  
ATOM   2891  CA  ASP A 320      16.252 -30.175  19.696  1.00 56.13      25_4 C  
ATOM   2892  C   ASP A 320      16.025 -30.837  21.047  1.00 54.96      25_4 C  
ATOM   2893  O   ASP A 320      15.640 -30.175  22.010  1.00 51.35      25_4 O  
ATOM   2894  CB  ASP A 320      17.292 -29.044  19.815  1.00 59.39      25_4 C  
ATOM   2895  CG  ASP A 320      18.704 -29.540  20.178  1.00 69.60      25_4 C  
ATOM   2896  OD1 ASP A 320      18.854 -30.607  20.816  1.00 60.41      25_4 O  
ATOM   2897  OD2 ASP A 320      19.680 -28.833  19.833  1.00 70.87      25_4 O  
ATOM   2898  N   PHE A 321      16.253 -32.143  21.126  1.00 55.56      25_4 N  
ATOM   2899  HN  PHE A 321      16.633 -32.645  20.323  1.00  0.00      25_4 H  
ATOM   2900  CA  PHE A 321      15.958 -32.860  22.364  1.00 48.19      25_4 C  
ATOM   2901  C   PHE A 321      17.184 -33.491  23.015  1.00 55.29      25_4 C  
ATOM   2902  O   PHE A 321      17.061 -34.468  23.754  1.00 53.83      25_4 O  
ATOM   2903  CB  PHE A 321      14.861 -33.906  22.137  1.00 47.60      25_4 C  
ATOM   2904  CG  PHE A 321      13.534 -33.312  21.760  1.00 49.20      25_4 C  
ATOM   2905  CD1 PHE A 321      12.736 -32.701  22.719  1.00 40.85      25_4 C  
ATOM   2906  CD2 PHE A 321      13.092 -33.345  20.448  1.00 38.07      25_4 C  
ATOM   2907  CE1 PHE A 321      11.523 -32.145  22.383  1.00 34.00      25_4 C  
ATOM   2908  CE2 PHE A 321      11.870 -32.790  20.099  1.00 46.11      25_4 C  
ATOM   2909  CZ  PHE A 321      11.083 -32.192  21.069  1.00 46.81      25_4 C  
ATOM   2910  N   HIS A 322      18.361 -32.932  22.744  1.00 61.86      25_4 N  
ATOM   2911  HN  HIS A 322      18.421 -32.205  22.031  1.00  0.00      25_4 H  
ATOM   2912  CA  HIS A 322      19.568 -33.346  23.455  1.00 59.15      25_4 C  
ATOM   2913  C   HIS A 322      19.412 -32.981  24.926  1.00 50.65      25_4 C  
ATOM   2914  O   HIS A 322      18.911 -31.904  25.255  1.00 53.83      25_4 O  
ATOM   2915  CB  HIS A 322      20.830 -32.709  22.848  1.00 54.14      25_4 C  
ATOM   2916  CG  HIS A 322      21.229 -33.303  21.529  1.00 55.19      25_4 C  
ATOM   2917  ND1 HIS A 322      20.837 -32.767  20.320  1.00 55.74      25_4 N  
ATOM   2918  HD1 HIS A 322      20.263 -31.932  20.204  1.00  0.00      25_4 H  
ATOM   2919  CD2 HIS A 322      21.961 -34.405  21.232  1.00 50.46      25_4 C  
ATOM   2920  CE1 HIS A 322      21.321 -33.505  19.334  1.00 53.00      25_4 C  
ATOM   2921  NE2 HIS A 322      22.006 -34.505  19.861  1.00 53.02      25_4 N  
ATOM   2922  HE2 HIS A 322      22.490 -35.233  19.336  1.00  0.00      25_4 H  
ATOM   2923  N   GLY A 323      19.804 -33.896  25.804  1.00 49.86      25_4 N  
ATOM   2924  HN  GLY A 323      20.181 -34.782  25.466  1.00  0.00      25_4 H  
ATOM   2925  CA  GLY A 323      19.709 -33.665  27.235  1.00 52.88      25_4 C  
ATOM   2926  C   GLY A 323      18.409 -34.179  27.826  1.00 54.26      25_4 C  
ATOM   2927  O   GLY A 323      18.157 -34.048  29.027  1.00 62.92      25_4 O  
ATOM   2928  N   LEU A 324      17.581 -34.770  26.974  1.00 50.38      25_4 N  
ATOM   2929  HN  LEU A 324      17.851 -34.848  25.994  1.00  0.00      25_4 H  
ATOM   2930  CA  LEU A 324      16.300 -35.309  27.398  1.00 48.08      25_4 C  
ATOM   2931  C   LEU A 324      16.321 -36.839  27.428  1.00 41.35      25_4 C  
ATOM   2932  O   LEU A 324      16.759 -37.492  26.469  1.00 43.48      25_4 O  
ATOM   2933  CB  LEU A 324      15.194 -34.816  26.461  1.00 52.26      25_4 C  
ATOM   2934  CG  LEU A 324      13.779 -35.365  26.663  1.00 53.58      25_4 C  
ATOM   2935  CD1 LEU A 324      13.194 -34.913  27.992  1.00 39.34      25_4 C  
ATOM   2936  CD2 LEU A 324      12.881 -34.953  25.511  1.00 43.69      25_4 C  
ATOM   2937  N   GLN A 325      15.863 -37.406  28.538  1.00 35.98      25_4 N  
ATOM   2938  HN  GLN A 325      15.702 -36.832  29.365  1.00  0.00      25_4 H  
ATOM   2939  CA  GLN A 325      15.586 -38.837  28.593  1.00 42.92      25_4 C  
ATOM   2940  C   GLN A 325      14.087 -39.060  28.721  1.00 40.39      25_4 C  
ATOM   2941  O   GLN A 325      13.409 -38.377  29.486  1.00 40.68      25_4 O  
ATOM   2942  CB  GLN A 325      16.324 -39.523  29.739  1.00 45.38      25_4 C  
ATOM   2943  CG  GLN A 325      17.829 -39.493  29.612  1.00 48.70      25_4 C  
ATOM   2944  CD  GLN A 325      18.420 -38.263  30.251  1.00 50.35      25_4 C  
ATOM   2945  OE1 GLN A 325      17.949 -37.805  31.291  1.00 53.14      25_4 O  
ATOM   2946  NE2 GLN A 325      19.446 -37.710  29.626  1.00 61.81      25_4 N  
ATOM   2947 1HE2 GLN A 325      19.846 -36.877  30.059  1.00  0.00      25_4 H  
ATOM   2948 2HE2 GLN A 325      19.837 -38.090  28.764  1.00  0.00      25_4 H  
ATOM   2949  N   VAL A 326      13.570 -40.003  27.943  1.00 35.70      25_4 N  
ATOM   2950  HN  VAL A 326      14.185 -40.542  27.334  1.00  0.00      25_4 H  
ATOM   2951  CA  VAL A 326      12.146 -40.282  27.943  1.00 38.59      25_4 C  
ATOM   2952  C   VAL A 326      11.903 -41.781  28.048  1.00 37.17      25_4 C  
ATOM   2953  O   VAL A 326      12.630 -42.571  27.451  1.00 38.30      25_4 O  
ATOM   2954  CB  VAL A 326      11.452 -39.760  26.662  1.00 42.65      25_4 C  
ATOM   2955  CG1 VAL A 326       9.979 -39.558  26.917  1.00 38.84      25_4 C  
ATOM   2956  CG2 VAL A 326      12.059 -38.458  26.217  1.00 54.54      25_4 C  
ATOM   2957  N   LEU A 327      10.891 -42.159  28.828  1.00 34.95      25_4 N  
ATOM   2958  HN  LEU A 327      10.449 -41.464  29.430  1.00  0.00      25_4 H  
ATOM   2959  CA  LEU A 327      10.391 -43.532  28.853  1.00 38.65      25_4 C  
ATOM   2960  C   LEU A 327       8.988 -43.543  28.261  1.00 33.09      25_4 C  
ATOM   2961  O   LEU A 327       8.111 -42.825  28.733  1.00 38.07      25_4 O  
ATOM   2962  CB  LEU A 327      10.357 -44.068  30.285  1.00 36.62      25_4 C  
ATOM   2963  CG  LEU A 327       9.848 -45.496  30.518  1.00 37.33      25_4 C  
ATOM   2964  CD1 LEU A 327      10.726 -46.508  29.832  1.00 35.55      25_4 C  
ATOM   2965  CD2 LEU A 327       9.767 -45.801  32.019  1.00 36.58      25_4 C  
ATOM   2966  N   VAL A 328       8.780 -44.340  27.216  1.00 35.67      25_4 N  
ATOM   2967  HN  VAL A 328       9.545 -44.921  26.873  1.00  0.00      25_4 H  
ATOM   2968  CA  VAL A 328       7.479 -44.402  26.547  1.00 33.66      25_4 C  
ATOM   2969  C   VAL A 328       7.069 -45.847  26.320  1.00 34.66      25_4 C  
ATOM   2970  O   VAL A 328       7.910 -46.737  26.235  1.00 33.26      25_4 O  
ATOM   2971  CB  VAL A 328       7.488 -43.678  25.177  1.00 32.42      25_4 C  
ATOM   2972  CG1 VAL A 328       8.062 -42.283  25.315  1.00 29.63      25_4 C  
ATOM   2973  CG2 VAL A 328       8.278 -44.477  24.151  1.00 26.19      25_4 C  
ATOM   2974  N   GLY A 329       5.774 -46.094  26.214  1.00 27.80      25_4 N  
ATOM   2975  HN  GLY A 329       5.094 -45.339  26.302  1.00  0.00      25_4 H  
ATOM   2976  CA  GLY A 329       5.339 -47.449  25.972  1.00 24.70      25_4 C  
ATOM   2977  C   GLY A 329       3.844 -47.589  25.859  1.00 34.55      25_4 C  
ATOM   2978  O   GLY A 329       3.095 -46.614  25.985  1.00 26.49      25_4 O  
ATOM   2979  N   VAL A 330       3.414 -48.822  25.614  1.00 29.40      25_4 N  
ATOM   2980  HN  VAL A 330       4.080 -49.594  25.647  1.00  0.00      25_4 H  
ATOM   2981  CA  VAL A 330       2.026 -49.102  25.301  1.00 27.76      25_4 C  
ATOM   2982  C   VAL A 330       1.663 -50.430  25.915  1.00 29.87      25_4 C  
ATOM   2983  O   VAL A 330       2.553 -51.223  26.238  1.00 31.90      25_4 O  
ATOM   2984  CB  VAL A 330       1.826 -49.196  23.765  1.00 31.88      25_4 C  
ATOM   2985  CG1 VAL A 330       2.154 -47.870  23.109  1.00 26.91      25_4 C  
ATOM   2986  CG2 VAL A 330       2.702 -50.307  23.168  1.00 25.25      25_4 C  
ATOM   2987  N   VAL A 331       0.368 -50.678  26.091  1.00 29.66      25_4 N  
ATOM   2988  HN  VAL A 331      -0.311 -49.928  25.959  1.00  0.00      25_4 H  
ATOM   2989  CA  VAL A 331      -0.095 -52.013  26.472  1.00 31.46      25_4 C  
ATOM   2990  C   VAL A 331      -0.313 -52.862  25.215  1.00 36.88      25_4 C  
ATOM   2991  O   VAL A 331      -0.317 -52.340  24.107  1.00 32.04      25_4 O  
ATOM   2992  CB  VAL A 331      -1.391 -51.969  27.293  1.00 35.72      25_4 C  
ATOM   2993  CG1 VAL A 331      -1.165 -51.220  28.611  1.00 31.78      25_4 C  
ATOM   2994  CG2 VAL A 331      -2.511 -51.343  26.484  1.00 30.98      25_4 C  
ATOM   2995  N   LYS A 332      -0.486 -54.167  25.400  1.00 39.16      25_4 N  
ATOM   2996  HN  LYS A 332      -0.533 -54.526  26.354  1.00  0.00      25_4 H  
ATOM   2997  CA  LYS A 332      -0.611 -55.105  24.290  1.00 40.06      25_4 C  
ATOM   2998  C   LYS A 332      -1.873 -54.871  23.465  1.00 37.66      25_4 C  
ATOM   2999  O   LYS A 332      -1.870 -55.086  22.262  1.00 40.55      25_4 O  
ATOM   3000  CB  LYS A 332      -0.593 -56.544  24.816  1.00 46.30      25_4 C  
ATOM   3001  CG  LYS A 332      -0.515 -57.647  23.753  1.00 37.37      25_4 C  
ATOM   3002  CD  LYS A 332      -0.506 -59.010  24.456  1.00 50.36      25_4 C  
ATOM   3003  CE  LYS A 332      -0.005 -60.138  23.566  1.00 55.33      25_4 C  
ATOM   3004  NZ  LYS A 332      -0.996 -60.568  22.532  1.00 53.78      25_4 N  
ATOM   3005  HZ1 LYS A 332      -0.660 -61.324  21.935  1.00  0.00      25_4 H  
ATOM   3006  HZ2 LYS A 332      -1.299 -59.773  21.970  1.00  0.00      25_4 H  
ATOM   3007  HZ3 LYS A 332      -1.885 -60.818  22.966  1.00  0.00      25_4 H  
ATOM   3008  N   ASP A 333      -2.948 -54.423  24.100  1.00 35.35      25_4 N  
ATOM   3009  HN  ASP A 333      -2.892 -54.188  25.091  1.00  0.00      25_4 H  
ATOM   3010  CA  ASP A 333      -4.214 -54.264  23.385  1.00 36.86      25_4 C  
ATOM   3011  C   ASP A 333      -4.858 -52.886  23.572  1.00 36.69      25_4 C  
ATOM   3012  O   ASP A 333      -5.930 -52.768  24.162  1.00 40.71      25_4 O  
ATOM   3013  CB  ASP A 333      -5.180 -55.382  23.788  1.00 35.25      25_4 C  
ATOM   3014  CG  ASP A 333      -4.629 -56.767  23.470  1.00 44.63      25_4 C  
ATOM   3015  OD1 ASP A 333      -4.651 -57.154  22.277  1.00 50.44      25_4 O  
ATOM   3016  OD2 ASP A 333      -4.162 -57.460  24.408  1.00 41.28      25_4 O  
ATOM   3017  N   GLU A 334      -4.203 -51.859  23.038  1.00 35.15      25_4 N  
ATOM   3018  HN  GLU A 334      -3.380 -52.053  22.468  1.00  0.00      25_4 H  
ATOM   3019  CA  GLU A 334      -4.604 -50.464  23.227  1.00 30.54      25_4 C  
ATOM   3020  C   GLU A 334      -6.048 -50.147  22.859  1.00 36.26      25_4 C  
ATOM   3021  O   GLU A 334      -6.667 -49.290  23.489  1.00 36.40      25_4 O  
ATOM   3022  CB  GLU A 334      -3.659 -49.518  22.456  1.00 31.57      25_4 C  
ATOM   3023  CG  GLU A 334      -2.241 -49.398  23.045  1.00 32.00      25_4 C  
ATOM   3024  CD  GLU A 334      -2.225 -48.707  24.419  1.00 38.01      25_4 C  
ATOM   3025  OE1 GLU A 334      -3.250 -48.108  24.802  1.00 32.30      25_4 O  
ATOM   3026  OE2 GLU A 334      -1.190 -48.758  25.121  1.00 40.66      25_4 O  
ATOM   3027  N   GLY A 335      -6.585 -50.821  21.842  1.00 35.50      25_4 N  
ATOM   3028  HN  GLY A 335      -6.080 -51.608  21.436  1.00  0.00      25_4 H  
ATOM   3029  CA  GLY A 335      -7.882 -50.446  21.306  1.00 26.14      25_4 C  
ATOM   3030  C   GLY A 335      -9.115 -51.088  21.927  1.00 32.64      25_4 C  
ATOM   3031  O   GLY A 335     -10.208 -50.520  21.866  1.00 28.82      25_4 O  
ATOM   3032  N   SER A 336      -8.946 -52.265  22.523  1.00 30.65      25_4 N  
ATOM   3033  HN  SER A 336      -8.000 -52.613  22.677  1.00  0.00      25_4 H  
ATOM   3034  CA  SER A 336     -10.083 -53.071  22.962  1.00 32.35      25_4 C  
ATOM   3035  C   SER A 336     -11.088 -52.331  23.860  1.00 38.61      25_4 C  
ATOM   3036  O   SER A 336     -12.277 -52.297  23.553  1.00 34.15      25_4 O  
ATOM   3037  CB  SER A 336      -9.606 -54.374  23.614  1.00 37.74      25_4 C  
ATOM   3038  OG  SER A 336      -8.839 -54.123  24.775  1.00 40.22      25_4 O  
ATOM   3039  HG  SER A 336      -8.543 -54.930  25.179  1.00  0.00      25_4 H  
ATOM   3040  N   TYR A 337     -10.604 -51.725  24.944  1.00 35.50      25_4 N  
ATOM   3041  HN  TYR A 337      -9.604 -51.789  25.137  1.00  0.00      25_4 H  
ATOM   3042  CA  TYR A 337     -11.453 -50.970  25.870  1.00 30.69      25_4 C  
ATOM   3043  C   TYR A 337     -12.409 -49.988  25.184  1.00 29.41      25_4 C  
ATOM   3044  O   TYR A 337     -13.588 -49.911  25.517  1.00 34.66      25_4 O  
ATOM   3045  CB  TYR A 337     -10.575 -50.232  26.891  1.00 31.95      25_4 C  
ATOM   3046  CG  TYR A 337     -11.288 -49.181  27.708  1.00 32.43      25_4 C  
ATOM   3047  CD1 TYR A 337     -12.041 -49.529  28.831  1.00 39.45      25_4 C  
ATOM   3048  CD2 TYR A 337     -11.185 -47.840  27.380  1.00 33.35      25_4 C  
ATOM   3049  CE1 TYR A 337     -12.687 -48.561  29.596  1.00 36.09      25_4 C  
ATOM   3050  CE2 TYR A 337     -11.826 -46.872  28.132  1.00 34.44      25_4 C  
ATOM   3051  CZ  TYR A 337     -12.575 -47.236  29.240  1.00 40.90      25_4 C  
ATOM   3052  OH  TYR A 337     -13.212 -46.262  29.980  1.00 35.62      25_4 O  
ATOM   3053  HH  TYR A 337     -13.135 -45.348  29.734  1.00  0.00      25_4 H  
ATOM   3054  N   PHE A 338     -11.907 -49.241  24.214  1.00 30.84      25_4 N  
ATOM   3055  HN  PHE A 338     -10.946 -49.390  23.908  1.00  0.00      25_4 H  
ATOM   3056  CA  PHE A 338     -12.718 -48.205  23.578  1.00 36.69      25_4 C  
ATOM   3057  C   PHE A 338     -13.858 -48.741  22.720  1.00 34.07      25_4 C  
ATOM   3058  O   PHE A 338     -14.853 -48.048  22.501  1.00 29.90      25_4 O  
ATOM   3059  CB  PHE A 338     -11.820 -47.250  22.783  1.00 31.47      25_4 C  
ATOM   3060  CG  PHE A 338     -10.846 -46.523  23.650  1.00 34.40      25_4 C  
ATOM   3061  CD1 PHE A 338      -9.641 -47.105  23.990  1.00 28.37      25_4 C  
ATOM   3062  CD2 PHE A 338     -11.168 -45.280  24.185  1.00 35.80      25_4 C  
ATOM   3063  CE1 PHE A 338      -8.754 -46.450  24.837  1.00 32.09      25_4 C  
ATOM   3064  CE2 PHE A 338     -10.288 -44.620  25.012  1.00 28.05      25_4 C  
ATOM   3065  CZ  PHE A 338      -9.079 -45.205  25.337  1.00 29.10      25_4 C  
ATOM   3066  N   LEU A 339     -13.724 -49.984  22.264  1.00 36.92      25_4 N  
ATOM   3067  HN  LEU A 339     -12.931 -50.546  22.572  1.00  0.00      25_4 H  
ATOM   3068  CA  LEU A 339     -14.690 -50.561  21.330  1.00 40.64      25_4 C  
ATOM   3069  C   LEU A 339     -16.096 -50.692  21.919  1.00 41.48      25_4 C  
ATOM   3070  O   LEU A 339     -17.081 -50.590  21.187  1.00 40.75      25_4 O  
ATOM   3071  CB  LEU A 339     -14.197 -51.915  20.806  1.00 36.31      25_4 C  
ATOM   3072  CG  LEU A 339     -12.893 -51.827  20.008  1.00 39.60      25_4 C  
ATOM   3073  CD1 LEU A 339     -12.439 -53.191  19.514  1.00 37.41      25_4 C  
ATOM   3074  CD2 LEU A 339     -13.042 -50.862  18.854  1.00 36.83      25_4 C  
ATOM   3075  N   VAL A 340     -16.193 -50.908  23.233  1.00 30.58      25_4 N  
ATOM   3076  HN  VAL A 340     -15.348 -50.948  23.802  1.00  0.00      25_4 H  
ATOM   3077  CA  VAL A 340     -17.500 -51.088  23.863  1.00 34.12      25_4 C  
ATOM   3078  C   VAL A 340     -18.297 -49.800  24.041  1.00 34.26      25_4 C  
ATOM   3079  O   VAL A 340     -19.434 -49.843  24.489  1.00 39.19      25_4 O  
ATOM   3080  CB  VAL A 340     -17.411 -51.829  25.200  1.00 41.72      25_4 C  
ATOM   3081  CG1 VAL A 340     -16.945 -53.254  24.968  1.00 42.54      25_4 C  
ATOM   3082  CG2 VAL A 340     -16.486 -51.103  26.163  1.00 35.55      25_4 C  
ATOM   3083  N   TYR A 341     -17.720 -48.666  23.655  1.00 36.47      25_4 N  
ATOM   3084  HN  TYR A 341     -16.781 -48.694  23.258  1.00  0.00      25_4 H  
ATOM   3085  CA  TYR A 341     -18.403 -47.378  23.788  1.00 31.52      25_4 C  
ATOM   3086  C   TYR A 341     -19.008 -46.863  22.481  1.00 37.75      25_4 C  
ATOM   3087  O   TYR A 341     -19.222 -45.649  22.331  1.00 32.91      25_4 O  
ATOM   3088  CB  TYR A 341     -17.449 -46.313  24.347  1.00 33.22      25_4 C  
ATOM   3089  CG  TYR A 341     -17.028 -46.528  25.787  1.00 35.53      25_4 C  
ATOM   3090  CD1 TYR A 341     -17.608 -45.793  26.818  1.00 39.01      25_4 C  
ATOM   3091  CD2 TYR A 341     -16.056 -47.467  26.116  1.00 32.38      25_4 C  
ATOM   3092  CE1 TYR A 341     -17.230 -45.985  28.142  1.00 38.20      25_4 C  
ATOM   3093  CE2 TYR A 341     -15.673 -47.667  27.431  1.00 38.27      25_4 C  
ATOM   3094  CZ  TYR A 341     -16.264 -46.922  28.441  1.00 40.07      25_4 C  
ATOM   3095  OH  TYR A 341     -15.879 -47.118  29.748  1.00 41.06      25_4 O  
ATOM   3096  HH  TYR A 341     -16.284 -46.608  30.440  1.00  0.00      25_4 H  
ATOM   3097  N   GLY A 342     -19.266 -47.759  21.526  1.00 42.60      25_4 N  
ATOM   3098  HN  GLY A 342     -19.006 -48.736  21.658  1.00  0.00      25_4 H  
ATOM   3099  CA  GLY A 342     -19.920 -47.338  20.295  1.00 39.95      25_4 C  
ATOM   3100  C   GLY A 342     -19.654 -48.107  19.009  1.00 41.65      25_4 C  
ATOM   3101  O   GLY A 342     -20.336 -47.891  18.015  1.00 41.51      25_4 O  
ATOM   3102  N   ALA A 343     -18.667 -48.992  19.007  1.00 44.21      25_4 N  
ATOM   3103  HN  ALA A 343     -18.062 -49.085  19.823  1.00  0.00      25_4 H  
ATOM   3104  CA  ALA A 343     -18.450 -49.828  17.842  1.00 41.55      25_4 C  
ATOM   3105  C   ALA A 343     -19.578 -50.842  17.795  1.00 50.24      25_4 C  
ATOM   3106  O   ALA A 343     -19.819 -51.543  18.787  1.00 40.20      25_4 O  
ATOM   3107  CB  ALA A 343     -17.105 -50.526  17.916  1.00 35.53      25_4 C  
ATOM   3108  N   PRO A 344     -20.291 -50.907  16.651  1.00 48.49      25_4 N  
ATOM   3109  CA  PRO A 344     -21.406 -51.847  16.470  1.00 39.19      25_4 C  
ATOM   3110  C   PRO A 344     -20.977 -53.295  16.676  1.00 40.83      25_4 C  
ATOM   3111  O   PRO A 344     -19.935 -53.720  16.173  1.00 46.66      25_4 O  
ATOM   3112  CB  PRO A 344     -21.854 -51.602  15.017  1.00 45.47      25_4 C  
ATOM   3113  CG  PRO A 344     -20.761 -50.789  14.379  1.00 46.24      25_4 C  
ATOM   3114  CD  PRO A 344     -20.132 -50.008  15.493  1.00 39.70      25_4 C  
ATOM   3115  N   GLY A 345     -21.766 -54.038  17.442  1.00 42.75      25_4 N  
ATOM   3116  HN  GLY A 345     -22.598 -53.618  17.857  1.00  0.00      25_4 H  
ATOM   3117  CA  GLY A 345     -21.472 -55.434  17.702  1.00 43.63      25_4 C  
ATOM   3118  C   GLY A 345     -20.612 -55.720  18.925  1.00 47.50      25_4 C  
ATOM   3119  O   GLY A 345     -20.434 -56.886  19.293  1.00 46.17      25_4 O  
ATOM   3120  N   PHE A 346     -20.079 -54.678  19.562  1.00 43.51      25_4 N  
ATOM   3121  HN  PHE A 346     -20.319 -53.730  19.270  1.00  0.00      25_4 H  
ATOM   3122  CA  PHE A 346     -19.149 -54.883  20.681  1.00 43.88      25_4 C  
ATOM   3123  C   PHE A 346     -19.790 -54.792  22.064  1.00 42.82      25_4 C  
ATOM   3124  O   PHE A 346     -20.659 -53.951  22.303  1.00 50.26      25_4 O  
ATOM   3125  CB  PHE A 346     -17.962 -53.922  20.590  1.00 38.16      25_4 C  
ATOM   3126  CG  PHE A 346     -16.934 -54.333  19.581  1.00 42.84      25_4 C  
ATOM   3127  CD1 PHE A 346     -15.875 -55.143  19.945  1.00 32.31      25_4 C  
ATOM   3128  CD2 PHE A 346     -17.035 -53.918  18.260  1.00 36.61      25_4 C  
ATOM   3129  CE1 PHE A 346     -14.935 -55.522  19.018  1.00 36.15      25_4 C  
ATOM   3130  CE2 PHE A 346     -16.095 -54.295  17.336  1.00 38.53      25_4 C  
ATOM   3131  CZ  PHE A 346     -15.047 -55.093  17.711  1.00 33.54      25_4 C  
ATOM   3132  N   SER A 347     -19.341 -55.661  22.966  1.00 45.95      25_4 N  
ATOM   3133  HN  SER A 347     -18.661 -56.362  22.673  1.00  0.00      25_4 H  
ATOM   3134  CA  SER A 347     -19.783 -55.653  24.364  1.00 43.41      25_4 C  
ATOM   3135  C   SER A 347     -18.820 -56.446  25.231  1.00 37.79      25_4 C  
ATOM   3136  O   SER A 347     -18.222 -57.416  24.776  1.00 42.36      25_4 O  
ATOM   3137  CB  SER A 347     -21.190 -56.253  24.501  1.00 47.75      25_4 C  
ATOM   3138  OG  SER A 347     -21.584 -56.342  25.862  1.00 54.54      25_4 O  
ATOM   3139  HG  SER A 347     -22.454 -56.713  25.947  1.00  0.00      25_4 H  
ATOM   3140  N   LYS A 348     -18.684 -56.052  26.493  1.00 42.76      25_4 N  
ATOM   3141  HN  LYS A 348     -19.172 -55.218  26.820  1.00  0.00      25_4 H  
ATOM   3142  CA  LYS A 348     -17.843 -56.805  27.409  1.00 38.03      25_4 C  
ATOM   3143  C   LYS A 348     -18.517 -58.134  27.749  1.00 41.99      25_4 C  
ATOM   3144  O   LYS A 348     -17.868 -59.065  28.233  1.00 39.46      25_4 O  
ATOM   3145  CB  LYS A 348     -17.585 -56.009  28.691  1.00 43.14      25_4 C  
ATOM   3146  CG  LYS A 348     -18.672 -56.172  29.755  1.00 38.76      25_4 C  
ATOM   3147  CD  LYS A 348     -18.330 -55.422  31.039  1.00 44.45      25_4 C  
ATOM   3148  CE  LYS A 348     -19.343 -55.730  32.137  1.00 43.26      25_4 C  
ATOM   3149  NZ  LYS A 348     -19.306 -57.173  32.529  1.00 38.19      25_4 N  
ATOM   3150  HZ1 LYS A 348     -19.983 -57.379  33.263  1.00  0.00      25_4 H  
ATOM   3151  HZ2 LYS A 348     -18.366 -57.463  32.797  1.00  0.00      25_4 H  
ATOM   3152  HZ3 LYS A 348     -19.435 -57.782  31.721  1.00  0.00      25_4 H  
ATOM   3153  N   ASP A 349     -19.821 -58.211  27.484  1.00 36.29      25_4 N  
ATOM   3154  HN  ASP A 349     -20.264 -57.455  26.962  1.00  0.00      25_4 H  
ATOM   3155  CA  ASP A 349     -20.638 -59.344  27.917  1.00 45.80      25_4 C  
ATOM   3156  C   ASP A 349     -20.809 -60.475  26.901  1.00 51.48      25_4 C  
ATOM   3157  O   ASP A 349     -21.450 -61.478  27.209  1.00 52.15      25_4 O  
ATOM   3158  CB  ASP A 349     -22.007 -58.858  28.394  1.00 41.66      25_4 C  
ATOM   3159  CG  ASP A 349     -21.924 -58.094  29.697  1.00 47.30      25_4 C  
ATOM   3160  OD1 ASP A 349     -21.157 -58.537  30.582  1.00 44.18      25_4 O  
ATOM   3161  OD2 ASP A 349     -22.604 -57.050  29.822  1.00 46.79      25_4 O  
ATOM   3162  N   ASN A 350     -20.272 -60.305  25.693  1.00 49.56      25_4 N  
ATOM   3163  HN  ASN A 350     -19.968 -59.375  25.405  1.00  0.00      25_4 H  
ATOM   3164  CA  ASN A 350     -20.112 -61.433  24.773  1.00 48.47      25_4 C  
ATOM   3165  C   ASN A 350     -18.742 -61.471  24.105  1.00 48.52      25_4 C  
ATOM   3166  O   ASN A 350     -17.841 -60.716  24.463  1.00 47.23      25_4 O  
ATOM   3167  CB  ASN A 350     -21.259 -61.550  23.748  1.00 44.30      25_4 C  
ATOM   3168  CG  ASN A 350     -21.462 -60.297  22.920  1.00 50.08      25_4 C  
ATOM   3169  OD1 ASN A 350     -20.512 -59.717  22.397  1.00 54.76      25_4 O  
ATOM   3170  ND2 ASN A 350     -22.729 -59.882  22.791  1.00 49.07      25_4 N  
ATOM   3171 1HD2 ASN A 350     -23.517 -60.363  23.225  1.00  0.00      25_4 H  
ATOM   3172 2HD2 ASN A 350     -22.866 -59.039  22.234  1.00  0.00      25_4 H  
ATOM   3173  N   GLU A 351     -18.591 -62.372  23.146  1.00 45.81      25_4 N  
ATOM   3174  HN  GLU A 351     -19.392 -62.942  22.873  1.00  0.00      25_4 H  
ATOM   3175  CA  GLU A 351     -17.322 -62.574  22.472  1.00 44.63      25_4 C  
ATOM   3176  C   GLU A 351     -17.029 -61.461  21.468  1.00 44.99      25_4 C  
ATOM   3177  O   GLU A 351     -15.923 -61.384  20.926  1.00 41.34      25_4 O  
ATOM   3178  CB  GLU A 351     -17.336 -63.921  21.757  1.00 53.59      25_4 C  
ATOM   3179  CG  GLU A 351     -17.220 -65.098  22.691  1.00 53.19      25_4 C  
ATOM   3180  CD  GLU A 351     -15.823 -65.237  23.225  1.00 67.32      25_4 C  
ATOM   3181  OE1 GLU A 351     -15.017 -65.951  22.585  1.00 77.23      25_4 O  
ATOM   3182  OE2 GLU A 351     -15.526 -64.619  24.271  1.00 66.20      25_4 O  
ATOM   3183  N   SER A 352     -18.028 -60.613  21.228  1.00 32.82      25_4 N  
ATOM   3184  HN  SER A 352     -18.898 -60.722  21.749  1.00  0.00      25_4 H  
ATOM   3185  CA  SER A 352     -17.927 -59.536  20.251  1.00 37.18      25_4 C  
ATOM   3186  C   SER A 352     -17.355 -60.040  18.918  1.00 44.71      25_4 C  
ATOM   3187  O   SER A 352     -16.488 -59.396  18.332  1.00 38.62      25_4 O  
ATOM   3188  CB  SER A 352     -17.075 -58.380  20.796  1.00 41.19      25_4 C  
ATOM   3189  OG  SER A 352     -17.671 -57.767  21.928  1.00 44.87      25_4 O  
ATOM   3190  HG  SER A 352     -17.144 -57.052  22.265  1.00  0.00      25_4 H  
ATOM   3191  N   LEU A 353     -17.823 -61.203  18.465  1.00 42.72      25_4 N  
ATOM   3192  HN  LEU A 353     -18.477 -61.731  19.043  1.00  0.00      25_4 H  
ATOM   3193  CA  LEU A 353     -17.429 -61.746  17.168  1.00 40.52      25_4 C  
ATOM   3194  C   LEU A 353     -18.259 -61.075  16.107  1.00 39.71      25_4 C  
ATOM   3195  O   LEU A 353     -19.351 -61.535  15.784  1.00 51.73      25_4 O  
ATOM   3196  CB  LEU A 353     -17.665 -63.247  17.128  1.00 38.68      25_4 C  
ATOM   3197  CG  LEU A 353     -16.749 -64.019  18.065  1.00 43.40      25_4 C  
ATOM   3198  CD1 LEU A 353     -17.223 -65.454  18.204  1.00 42.41      25_4 C  
ATOM   3199  CD2 LEU A 353     -15.336 -63.960  17.517  1.00 42.67      25_4 C  
ATOM   3200  N   ILE A 354     -17.747 -59.973  15.575  1.00 39.70      25_4 N  
ATOM   3201  HN  ILE A 354     -16.788 -59.709  15.802  1.00  0.00      25_4 H  
ATOM   3202  CA  ILE A 354     -18.523 -59.132  14.674  1.00 39.43      25_4 C  
ATOM   3203  C   ILE A 354     -18.496 -59.602  13.205  1.00 48.44      25_4 C  
ATOM   3204  O   ILE A 354     -17.672 -60.432  12.800  1.00 43.64      25_4 O  
ATOM   3205  CB  ILE A 354     -18.054 -57.666  14.754  1.00 44.25      25_4 C  
ATOM   3206  CG1 ILE A 354     -16.574 -57.565  14.361  1.00 40.86      25_4 C  
ATOM   3207  CG2 ILE A 354     -18.274 -57.123  16.161  1.00 43.32      25_4 C  
ATOM   3208  CD1 ILE A 354     -16.120 -56.172  14.028  1.00 36.10      25_4 C  
ATOM   3209  N   SER A 355     -19.414 -59.056  12.418  1.00 39.47      25_4 N  
ATOM   3210  HN  SER A 355     -20.069 -58.385  12.820  1.00  0.00      25_4 H  
ATOM   3211  CA  SER A 355     -19.522 -59.379  11.002  1.00 38.40      25_4 C  
ATOM   3212  C   SER A 355     -18.739 -58.365  10.177  1.00 47.70      25_4 C  
ATOM   3213  O   SER A 355     -18.360 -57.295  10.680  1.00 42.33      25_4 O  
ATOM   3214  CB  SER A 355     -20.989 -59.338  10.576  1.00 34.11      25_4 C  
ATOM   3215  OG  SER A 355     -21.466 -58.001  10.544  1.00 37.16      25_4 O  
ATOM   3216  HG  SER A 355     -22.378 -57.976  10.279  1.00  0.00      25_4 H  
ATOM   3217  N   ARG A 356     -18.518 -58.685   8.903  1.00 43.67      25_4 N  
ATOM   3218  HN  ARG A 356     -18.858 -59.576   8.541  1.00  0.00      25_4 H  
ATOM   3219  CA  ARG A 356     -17.798 -57.780   8.024  1.00 35.35      25_4 C  
ATOM   3220  C   ARG A 356     -18.474 -56.417   7.967  1.00 37.81      25_4 C  
ATOM   3221  O   ARG A 356     -17.803 -55.384   8.035  1.00 37.67      25_4 O  
ATOM   3222  CB  ARG A 356     -17.650 -58.362   6.618  1.00 43.58      25_4 C  
ATOM   3223  CG  ARG A 356     -17.019 -57.390   5.624  1.00 45.17      25_4 C  
ATOM   3224  CD  ARG A 356     -15.597 -57.791   5.319  1.00 48.11      25_4 C  
ATOM   3225  NE  ARG A 356     -14.881 -56.797   4.528  1.00 47.70      25_4 N  
ATOM   3226  HE  ARG A 356     -15.384 -56.324   3.777  1.00  0.00      25_4 H  
ATOM   3227  CZ  ARG A 356     -13.607 -56.475   4.734  1.00 46.03      25_4 C  
ATOM   3228  NH1 ARG A 356     -12.918 -57.067   5.705  1.00 43.50      25_4 N  
ATOM   3229 1HH1 ARG A 356     -11.941 -56.820   5.863  1.00  0.00      25_4 H  
ATOM   3230 2HH1 ARG A 356     -13.368 -57.772   6.288  1.00  0.00      25_4 H  
ATOM   3231  NH2 ARG A 356     -13.024 -55.561   3.978  1.00 36.83      25_4 N  
ATOM   3232 1HH2 ARG A 356     -12.047 -55.314   4.136  1.00  0.00      25_4 H  
ATOM   3233 2HH2 ARG A 356     -13.553 -55.107   3.233  1.00  0.00      25_4 H  
ATOM   3234  N   ALA A 357     -19.799 -56.410   7.850  1.00 37.00      25_4 N  
ATOM   3235  HN  ALA A 357     -20.306 -57.294   7.808  1.00  0.00      25_4 H  
ATOM   3236  CA  ALA A 357     -20.538 -55.148   7.781  1.00 44.32      25_4 C  
ATOM   3237  C   ALA A 357     -20.340 -54.317   9.058  1.00 48.05      25_4 C  
ATOM   3238  O   ALA A 357     -20.198 -53.094   8.993  1.00 49.33      25_4 O  
ATOM   3239  CB  ALA A 357     -22.016 -55.401   7.527  1.00 31.51      25_4 C  
ATOM   3240  N   GLU A 358     -20.315 -54.982  10.211  1.00 39.55      25_4 N  
ATOM   3241  HN  GLU A 358     -20.472 -55.990  10.216  1.00  0.00      25_4 H  
ATOM   3242  CA  GLU A 358     -20.065 -54.284  11.468  1.00 46.12      25_4 C  
ATOM   3243  C   GLU A 358     -18.635 -53.749  11.491  1.00 42.76      25_4 C  
ATOM   3244  O   GLU A 358     -18.394 -52.616  11.903  1.00 36.70      25_4 O  
ATOM   3245  CB  GLU A 358     -20.341 -55.191  12.679  1.00 41.14      25_4 C  
ATOM   3246  CG  GLU A 358     -21.824 -55.350  12.993  1.00 40.49      25_4 C  
ATOM   3247  CD  GLU A 358     -22.117 -56.463  13.999  1.00 48.43      25_4 C  
ATOM   3248  OE1 GLU A 358     -21.367 -57.467  14.042  1.00 44.41      25_4 O  
ATOM   3249  OE2 GLU A 358     -23.110 -56.331  14.748  1.00 55.64      25_4 O  
ATOM   3250  N   PHE A 359     -17.692 -54.559  11.021  1.00 38.83      25_4 N  
ATOM   3251  HN  PHE A 359     -17.941 -55.499  10.714  1.00  0.00      25_4 H  
ATOM   3252  CA  PHE A 359     -16.307 -54.118  10.940  1.00 41.58      25_4 C  
ATOM   3253  C   PHE A 359     -16.209 -52.827  10.135  1.00 41.17      25_4 C  
ATOM   3254  O   PHE A 359     -15.615 -51.852  10.598  1.00 42.45      25_4 O  
ATOM   3255  CB  PHE A 359     -15.419 -55.211  10.346  1.00 35.32      25_4 C  
ATOM   3256  CG  PHE A 359     -14.011 -54.765  10.048  1.00 43.98      25_4 C  
ATOM   3257  CD1 PHE A 359     -13.045 -54.747  11.044  1.00 40.75      25_4 C  
ATOM   3258  CD2 PHE A 359     -13.647 -54.384   8.761  1.00 37.71      25_4 C  
ATOM   3259  CE1 PHE A 359     -11.738 -54.350  10.759  1.00 34.16      25_4 C  
ATOM   3260  CE2 PHE A 359     -12.351 -53.988   8.476  1.00 39.71      25_4 C  
ATOM   3261  CZ  PHE A 359     -11.398 -53.970   9.474  1.00 39.90      25_4 C  
ATOM   3262  N   LEU A 360     -16.830 -52.815   8.956  1.00 37.09      25_4 N  
ATOM   3263  HN  LEU A 360     -17.346 -53.644   8.662  1.00  0.00      25_4 H  
ATOM   3264  CA  LEU A 360     -16.796 -51.655   8.072  1.00 34.68      25_4 C  
ATOM   3265  C   LEU A 360     -17.442 -50.418   8.700  1.00 38.29      25_4 C  
ATOM   3266  O   LEU A 360     -16.893 -49.321   8.631  1.00 41.52      25_4 O  
ATOM   3267  CB  LEU A 360     -17.467 -51.973   6.725  1.00 36.27      25_4 C  
ATOM   3268  CG  LEU A 360     -16.882 -53.084   5.841  1.00 46.77      25_4 C  
ATOM   3269  CD1 LEU A 360     -17.675 -53.215   4.535  1.00 38.82      25_4 C  
ATOM   3270  CD2 LEU A 360     -15.404 -52.846   5.546  1.00 40.07      25_4 C  
ATOM   3271  N   ALA A 361     -18.616 -50.579   9.298  1.00 34.93      25_4 N  
ATOM   3272  HN  ALA A 361     -19.087 -51.483   9.261  1.00  0.00      25_4 H  
ATOM   3273  CA  ALA A 361     -19.234 -49.461  10.010  1.00 45.85      25_4 C  
ATOM   3274  C   ALA A 361     -18.367 -49.063  11.215  1.00 44.16      25_4 C  
ATOM   3275  O   ALA A 361     -18.269 -47.887  11.566  1.00 38.49      25_4 O  
ATOM   3276  CB  ALA A 361     -20.649 -49.822  10.458  1.00 38.72      25_4 C  
ATOM   3277  N   GLY A 362     -17.732 -50.052  11.833  1.00 31.74      25_4 N  
ATOM   3278  HN  GLY A 362     -17.875 -51.011  11.515  1.00  0.00      25_4 H  
ATOM   3279  CA  GLY A 362     -16.839 -49.802  12.951  1.00 39.98      25_4 C  
ATOM   3280  C   GLY A 362     -15.665 -48.906  12.589  1.00 40.44      25_4 C  
ATOM   3281  O   GLY A 362     -15.218 -48.109  13.408  1.00 37.71      25_4 O  
ATOM   3282  N   VAL A 363     -15.175 -49.028  11.357  1.00 35.51      25_4 N  
ATOM   3283  HN  VAL A 363     -15.621 -49.679  10.711  1.00  0.00      25_4 H  
ATOM   3284  CA  VAL A 363     -14.022 -48.261  10.901  1.00 29.03      25_4 C  
ATOM   3285  C   VAL A 363     -14.327 -46.764  10.861  1.00 33.30      25_4 C  
ATOM   3286  O   VAL A 363     -13.462 -45.941  11.163  1.00 38.55      25_4 O  
ATOM   3287  CB  VAL A 363     -13.542 -48.750   9.509  1.00 35.78      25_4 C  
ATOM   3288  CG1 VAL A 363     -12.772 -47.656   8.760  1.00 27.32      25_4 C  
ATOM   3289  CG2 VAL A 363     -12.712 -50.014   9.647  1.00 31.36      25_4 C  
ATOM   3290  N   ARG A 364     -15.558 -46.405  10.509  1.00 32.79      25_4 N  
ATOM   3291  HN  ARG A 364     -16.241 -47.120  10.258  1.00  0.00      25_4 H  
ATOM   3292  CA  ARG A 364     -15.940 -44.997  10.479  1.00 33.05      25_4 C  
ATOM   3293  C   ARG A 364     -16.122 -44.444  11.896  1.00 42.05      25_4 C  
ATOM   3294  O   ARG A 364     -15.998 -43.239  12.124  1.00 41.13      25_4 O  
ATOM   3295  CB  ARG A 364     -17.219 -44.786   9.675  1.00 37.97      25_4 C  
ATOM   3296  CG  ARG A 364     -17.211 -45.385   8.258  1.00 43.49      25_4 C  
ATOM   3297  CD  ARG A 364     -15.933 -45.086   7.465  1.00 41.65      25_4 C  
ATOM   3298  NE  ARG A 364     -15.689 -43.663   7.218  1.00 39.99      25_4 N  
ATOM   3299  HE  ARG A 364     -15.230 -43.127   7.954  1.00  0.00      25_4 H  
ATOM   3300  CZ  ARG A 364     -16.024 -43.019   6.101  1.00 46.48      25_4 C  
ATOM   3301  NH1 ARG A 364     -16.637 -43.666   5.114  1.00 45.31      25_4 N  
ATOM   3302 1HH1 ARG A 364     -16.853 -44.658   5.216  1.00  0.00      25_4 H  
ATOM   3303 2HH1 ARG A 364     -16.894 -43.173   4.259  1.00  0.00      25_4 H  
ATOM   3304  NH2 ARG A 364     -15.742 -41.726   5.968  1.00 33.29      25_4 N  
ATOM   3305 1HH2 ARG A 364     -15.272 -41.230   6.725  1.00  0.00      25_4 H  
ATOM   3306 2HH2 ARG A 364     -15.999 -41.233   5.113  1.00  0.00      25_4 H  
ATOM   3307  N   VAL A 365     -16.423 -45.327  12.844  1.00 40.09      25_4 N  
ATOM   3308  HN  VAL A 365     -16.536 -46.309  12.594  1.00  0.00      25_4 H  
ATOM   3309  CA  VAL A 365     -16.594 -44.920  14.231  1.00 39.23      25_4 C  
ATOM   3310  C   VAL A 365     -15.215 -44.751  14.863  1.00 39.59      25_4 C  
ATOM   3311  O   VAL A 365     -14.951 -43.767  15.547  1.00 40.77      25_4 O  
ATOM   3312  CB  VAL A 365     -17.449 -45.931  15.025  1.00 39.07      25_4 C  
ATOM   3313  CG1 VAL A 365     -17.535 -45.537  16.497  1.00 34.97      25_4 C  
ATOM   3314  CG2 VAL A 365     -18.844 -46.013  14.439  1.00 34.35      25_4 C  
ATOM   3315  N   GLY A 366     -14.324 -45.696  14.591  1.00 36.93      25_4 N  
ATOM   3316  HN  GLY A 366     -14.588 -46.469  13.979  1.00  0.00      25_4 H  
ATOM   3317  CA  GLY A 366     -12.984 -45.655  15.144  1.00 32.70      25_4 C  
ATOM   3318  C   GLY A 366     -12.020 -44.750  14.403  1.00 42.49      25_4 C  
ATOM   3319  O   GLY A 366     -10.930 -44.484  14.897  1.00 36.48      25_4 O  
ATOM   3320  N   VAL A 367     -12.392 -44.304  13.202  1.00 43.07      25_4 N  
ATOM   3321  HN  VAL A 367     -13.254 -44.653  12.783  1.00  0.00      25_4 H  
ATOM   3322  CA  VAL A 367     -11.584 -43.322  12.475  1.00 39.46      25_4 C  
ATOM   3323  C   VAL A 367     -12.478 -42.201  11.958  1.00 38.05      25_4 C  
ATOM   3324  O   VAL A 367     -12.633 -42.022  10.747  1.00 44.27      25_4 O  
ATOM   3325  CB  VAL A 367     -10.799 -43.952  11.297  1.00 38.11      25_4 C  
ATOM   3326  CG1 VAL A 367      -9.713 -42.998  10.799  1.00 34.51      25_4 C  
ATOM   3327  CG2 VAL A 367     -10.188 -45.276  11.706  1.00 30.12      25_4 C  
ATOM   3328  N   PRO A 368     -13.064 -41.429  12.884  1.00 42.48      25_4 N  
ATOM   3329  CA  PRO A 368     -14.098 -40.452  12.525  1.00 37.83      25_4 C  
ATOM   3330  C   PRO A 368     -13.557 -39.260  11.750  1.00 36.81      25_4 C  
ATOM   3331  O   PRO A 368     -12.362 -38.976  11.810  1.00 44.83      25_4 O  
ATOM   3332  CB  PRO A 368     -14.616 -39.991  13.890  1.00 37.96      25_4 C  
ATOM   3333  CG  PRO A 368     -13.451 -40.160  14.800  1.00 38.93      25_4 C  
ATOM   3334  CD  PRO A 368     -12.731 -41.383  14.322  1.00 35.56      25_4 C  
ATOM   3335  N   GLN A 369     -14.442 -38.573  11.033  1.00 38.46      25_4 N  
ATOM   3336  HN  GLN A 369     -15.401 -38.917  10.976  1.00  0.00      25_4 H  
ATOM   3337  CA  GLN A 369     -14.091 -37.341  10.323  1.00 48.80      25_4 C  
ATOM   3338  C   GLN A 369     -13.021 -37.457   9.217  1.00 46.28      25_4 C  
ATOM   3339  O   GLN A 369     -12.319 -36.483   8.938  1.00 45.58      25_4 O  
ATOM   3340  CB  GLN A 369     -13.675 -36.254  11.320  1.00 49.27      25_4 C  
ATOM   3341  CG  GLN A 369     -14.676 -35.998  12.433  1.00 54.92      25_4 C  
ATOM   3342  CD  GLN A 369     -15.914 -35.288  11.943  1.00 60.69      25_4 C  
ATOM   3343  OE1 GLN A 369     -15.968 -34.054  11.926  1.00 62.05      25_4 O  
ATOM   3344  NE2 GLN A 369     -16.921 -36.060  11.544  1.00 50.65      25_4 N  
ATOM   3345 1HE2 GLN A 369     -16.876 -37.079  11.558  1.00  0.00      25_4 H  
ATOM   3346 2HE2 GLN A 369     -17.758 -35.580  11.213  1.00  0.00      25_4 H  
ATOM   3347  N   VAL A 370     -12.889 -38.622   8.587  1.00 41.02      25_4 N  
ATOM   3348  HN  VAL A 370     -13.398 -39.443   8.915  1.00  0.00      25_4 H  
ATOM   3349  CA  VAL A 370     -12.007 -38.720   7.418  1.00 36.88      25_4 C  
ATOM   3350  C   VAL A 370     -12.788 -39.056   6.154  1.00 37.07      25_4 C  
ATOM   3351  O   VAL A 370     -13.922 -39.535   6.219  1.00 39.15      25_4 O  
ATOM   3352  CB  VAL A 370     -10.877 -39.762   7.594  1.00 39.97      25_4 C  
ATOM   3353  CG1 VAL A 370     -10.127 -39.549   8.917  1.00 30.23      25_4 C  
ATOM   3354  CG2 VAL A 370     -11.433 -41.184   7.476  1.00 26.36      25_4 C  
ATOM   3355  N   SER A 371     -12.166 -38.831   5.001  1.00 41.63      25_4 N  
ATOM   3356  HN  SER A 371     -11.211 -38.473   5.011  1.00  0.00      25_4 H  
ATOM   3357  CA  SER A 371     -12.821 -39.086   3.721  1.00 34.83      25_4 C  
ATOM   3358  C   SER A 371     -13.092 -40.575   3.531  1.00 41.08      25_4 C  
ATOM   3359  O   SER A 371     -12.446 -41.423   4.165  1.00 41.73      25_4 O  
ATOM   3360  CB  SER A 371     -11.970 -38.550   2.563  1.00 33.30      25_4 C  
ATOM   3361  OG  SER A 371     -10.785 -39.319   2.395  1.00 41.11      25_4 O  
ATOM   3362  HG  SER A 371     -10.258 -38.987   1.678  1.00  0.00      25_4 H  
ATOM   3363  N   ASP A 372     -14.061 -40.880   2.670  1.00 40.43      25_4 N  
ATOM   3364  HN  ASP A 372     -14.631 -40.126   2.287  1.00  0.00      25_4 H  
ATOM   3365  CA  ASP A 372     -14.340 -42.253   2.252  1.00 45.66      25_4 C  
ATOM   3366  C   ASP A 372     -13.086 -42.930   1.709  1.00 41.88      25_4 C  
ATOM   3367  O   ASP A 372     -12.845 -44.115   1.963  1.00 41.87      25_4 O  
ATOM   3368  CB  ASP A 372     -15.443 -42.287   1.188  1.00 41.52      25_4 C  
ATOM   3369  CG  ASP A 372     -16.805 -41.922   1.747  1.00 54.24      25_4 C  
ATOM   3370  OD1 ASP A 372     -16.953 -41.896   2.991  1.00 56.67      25_4 O  
ATOM   3371  OD2 ASP A 372     -17.731 -41.666   0.945  1.00 56.74      25_4 O  
ATOM   3372  N   LEU A 373     -12.283 -42.171   0.973  1.00 40.41      25_4 N  
ATOM   3373  HN  LEU A 373     -12.545 -41.206   0.770  1.00  0.00      25_4 H  
ATOM   3374  CA  LEU A 373     -11.032 -42.702   0.453  1.00 40.92      25_4 C  
ATOM   3375  C   LEU A 373     -10.101 -43.119   1.602  1.00 42.03      25_4 C  
ATOM   3376  O   LEU A 373      -9.526 -44.216   1.578  1.00 38.18      25_4 O  
ATOM   3377  CB  LEU A 373     -10.346 -41.686  -0.461  1.00 32.51      25_4 C  
ATOM   3378  CG  LEU A 373      -9.071 -42.203  -1.131  1.00 44.62      25_4 C  
ATOM   3379  CD1 LEU A 373      -9.398 -43.371  -2.046  1.00 39.75      25_4 C  
ATOM   3380  CD2 LEU A 373      -8.355 -41.093  -1.893  1.00 40.33      25_4 C  
ATOM   3381  N   ALA A 374      -9.959 -42.250   2.603  1.00 34.55      25_4 N  
ATOM   3382  HN  ALA A 374     -10.451 -41.357   2.566  1.00  0.00      25_4 H  
ATOM   3383  CA  ALA A 374      -9.105 -42.558   3.758  1.00 34.90      25_4 C  
ATOM   3384  C   ALA A 374      -9.587 -43.815   4.479  1.00 31.48      25_4 C  
ATOM   3385  O   ALA A 374      -8.790 -44.687   4.822  1.00 34.12      25_4 O  
ATOM   3386  CB  ALA A 374      -9.036 -41.382   4.710  1.00 33.00      25_4 C  
ATOM   3387  N   ALA A 375     -10.898 -43.912   4.683  1.00 33.59      25_4 N  
ATOM   3388  HN  ALA A 375     -11.500 -43.132   4.419  1.00  0.00      25_4 H  
ATOM   3389  CA  ALA A 375     -11.498 -45.104   5.274  1.00 29.86      25_4 C  
ATOM   3390  C   ALA A 375     -11.207 -46.378   4.476  1.00 39.41      25_4 C  
ATOM   3391  O   ALA A 375     -10.901 -47.425   5.060  1.00 41.66      25_4 O  
ATOM   3392  CB  ALA A 375     -12.986 -44.916   5.421  1.00 31.75      25_4 C  
ATOM   3393  N   GLU A 376     -11.323 -46.295   3.149  1.00 36.08      25_4 N  
ATOM   3394  HN  GLU A 376     -11.605 -45.409   2.730  1.00  0.00      25_4 H  
ATOM   3395  CA  GLU A 376     -11.057 -47.437   2.283  1.00 30.05      25_4 C  
ATOM   3396  C   GLU A 376      -9.629 -47.908   2.459  1.00 29.12      25_4 C  
ATOM   3397  O   GLU A 376      -9.355 -49.106   2.490  1.00 34.36      25_4 O  
ATOM   3398  CB  GLU A 376     -11.280 -47.071   0.806  1.00 45.75      25_4 C  
ATOM   3399  CG  GLU A 376     -12.733 -46.979   0.391  1.00 47.59      25_4 C  
ATOM   3400  CD  GLU A 376     -13.478 -48.282   0.604  1.00 65.00      25_4 C  
ATOM   3401  OE1 GLU A 376     -12.864 -49.362   0.435  1.00 69.88      25_4 O  
ATOM   3402  OE2 GLU A 376     -14.679 -48.224   0.945  1.00 78.59      25_4 O  
ATOM   3403  N   ALA A 377      -8.716 -46.952   2.558  1.00 27.22      25_4 N  
ATOM   3404  HN  ALA A 377      -9.004 -45.977   2.475  1.00  0.00      25_4 H  
ATOM   3405  CA  ALA A 377      -7.313 -47.263   2.783  1.00 31.07      25_4 C  
ATOM   3406  C   ALA A 377      -7.117 -47.985   4.117  1.00 37.15      25_4 C  
ATOM   3407  O   ALA A 377      -6.301 -48.916   4.208  1.00 34.61      25_4 O  
ATOM   3408  CB  ALA A 377      -6.465 -45.991   2.721  1.00 29.67      25_4 C  
ATOM   3409  N   VAL A 378      -7.862 -47.570   5.149  1.00 29.70      25_4 N  
ATOM   3410  HN  VAL A 378      -8.479 -46.765   5.043  1.00  0.00      25_4 H  
ATOM   3411  CA  VAL A 378      -7.789 -48.274   6.429  1.00 30.18      25_4 C  
ATOM   3412  C   VAL A 378      -8.219 -49.723   6.257  1.00 32.13      25_4 C  
ATOM   3413  O   VAL A 378      -7.507 -50.648   6.670  1.00 29.18      25_4 O  
ATOM   3414  CB  VAL A 378      -8.663 -47.629   7.527  1.00 36.63      25_4 C  
ATOM   3415  CG1 VAL A 378      -8.599 -48.470   8.793  1.00 28.44      25_4 C  
ATOM   3416  CG2 VAL A 378      -8.226 -46.190   7.806  1.00 25.84      25_4 C  
ATOM   3417  N   VAL A 379      -9.381 -49.907   5.629  1.00 34.75      25_4 N  
ATOM   3418  HN  VAL A 379      -9.902 -49.087   5.317  1.00  0.00      25_4 H  
ATOM   3419  CA  VAL A 379      -9.942 -51.234   5.367  1.00 32.92      25_4 C  
ATOM   3420  C   VAL A 379      -9.006 -52.118   4.535  1.00 37.68      25_4 C  
ATOM   3421  O   VAL A 379      -8.922 -53.328   4.753  1.00 37.12      25_4 O  
ATOM   3422  CB  VAL A 379     -11.307 -51.134   4.651  1.00 38.58      25_4 C  
ATOM   3423  CG1 VAL A 379     -11.827 -52.511   4.300  1.00 38.53      25_4 C  
ATOM   3424  CG2 VAL A 379     -12.318 -50.393   5.514  1.00 35.90      25_4 C  
ATOM   3425  N   LEU A 380      -8.293 -51.517   3.590  1.00 32.34      25_4 N  
ATOM   3426  HN  LEU A 380      -8.434 -50.524   3.406  1.00  0.00      25_4 H  
ATOM   3427  CA  LEU A 380      -7.310 -52.264   2.812  1.00 37.39      25_4 C  
ATOM   3428  C   LEU A 380      -6.212 -52.818   3.714  1.00 37.75      25_4 C  
ATOM   3429  O   LEU A 380      -5.916 -54.018   3.690  1.00 39.57      25_4 O  
ATOM   3430  CB  LEU A 380      -6.693 -51.389   1.705  1.00 34.63      25_4 C  
ATOM   3431  CG  LEU A 380      -5.369 -51.879   1.093  1.00 37.67      25_4 C  
ATOM   3432  CD1 LEU A 380      -5.580 -53.065   0.157  1.00 36.60      25_4 C  
ATOM   3433  CD2 LEU A 380      -4.635 -50.752   0.376  1.00 36.75      25_4 C  
ATOM   3434  N   HIS A 381      -5.609 -51.950   4.518  0.59 34.38      25_4 N  
ATOM   3435  H   HIS A 381      -5.944 -50.988   4.569  1.00  0.00      25_4 H  
ATOM   3436  CA  HIS A 381      -4.469 -52.366   5.329  0.59 36.71      25_4 C  
ATOM   3437  C   HIS A 381      -4.839 -53.302   6.477  0.59 36.27      25_4 C  
ATOM   3438  O   HIS A 381      -4.019 -54.113   6.908  0.59 36.99      25_4 O  
ATOM   3439  CB  HIS A 381      -3.672 -51.150   5.816  0.59 34.23      25_4 C  
ATOM   3440  CG  HIS A 381      -3.009 -50.400   4.704  0.59 38.07      25_4 C  
ATOM   3441  ND1 HIS A 381      -3.607 -49.335   4.064  0.59 39.11      25_4 N  
ATOM   3442  HD1 HIS A 381      -4.523 -48.948   4.293  1.00  0.00      25_4 H  
ATOM   3443  CD2 HIS A 381      -1.825 -50.598   4.078  0.59 38.46      25_4 C  
ATOM   3444  CE1 HIS A 381      -2.809 -48.894   3.108  0.59 37.05      25_4 C  
ATOM   3445  NE2 HIS A 381      -1.722 -49.645   3.094  0.59 40.87      25_4 N  
ATOM   3446  HE2 HIS A 381      -0.934 -49.535   2.456  1.00  0.00      25_4 H  
ATOM   3447  N   TYR A 382      -6.079 -53.221   6.946  1.00 36.50      25_4 N  
ATOM   3448  HN  TYR A 382      -6.752 -52.599   6.497  1.00  0.00      25_4 H  
ATOM   3449  CA  TYR A 382      -6.486 -54.020   8.105  1.00 39.58      25_4 C  
ATOM   3450  C   TYR A 382      -7.337 -55.246   7.782  1.00 41.46      25_4 C  
ATOM   3451  O   TYR A 382      -7.753 -55.983   8.672  1.00 36.87      25_4 O  
ATOM   3452  CB  TYR A 382      -7.140 -53.126   9.169  1.00 33.08      25_4 C  
ATOM   3453  CG  TYR A 382      -6.119 -52.333   9.948  1.00 35.50      25_4 C  
ATOM   3454  CD1 TYR A 382      -5.604 -52.816  11.156  1.00 27.86      25_4 C  
ATOM   3455  CD2 TYR A 382      -5.645 -51.113   9.469  1.00 34.90      25_4 C  
ATOM   3456  CE1 TYR A 382      -4.647 -52.102  11.863  1.00 28.22      25_4 C  
ATOM   3457  CE2 TYR A 382      -4.690 -50.391  10.168  1.00 36.43      25_4 C  
ATOM   3458  CZ  TYR A 382      -4.203 -50.891  11.375  1.00 35.68      25_4 C  
ATOM   3459  OH  TYR A 382      -3.251 -50.186  12.069  1.00 31.69      25_4 O  
ATOM   3460  HH  TYR A 382      -2.945 -49.352  11.733  1.00  0.00      25_4 H  
ATOM   3461  N   THR A 383      -7.576 -55.481   6.500  1.00 42.41      25_4 N  
ATOM   3462  HN  THR A 383      -7.270 -54.807   5.798  1.00  0.00      25_4 H  
ATOM   3463  CA  THR A 383      -8.269 -56.688   6.082  1.00 33.36      25_4 C  
ATOM   3464  C   THR A 383      -7.244 -57.758   5.741  1.00 36.24      25_4 C  
ATOM   3465  O   THR A 383      -6.262 -57.477   5.054  1.00 39.52      25_4 O  
ATOM   3466  CB  THR A 383      -9.133 -56.411   4.841  1.00 36.68      25_4 C  
ATOM   3467  OG1 THR A 383     -10.176 -55.494   5.184  1.00 36.61      25_4 O  
ATOM   3468  HG1 THR A 383      -9.793 -54.697   5.531  1.00  0.00      25_4 H  
ATOM   3469  CG2 THR A 383      -9.751 -57.696   4.281  1.00 36.78      25_4 C  
ATOM   3470  N   ASP A 384      -7.463 -58.976   6.232  1.00 31.20      25_4 N  
ATOM   3471  HN  ASP A 384      -8.134 -59.094   6.991  1.00  0.00      25_4 H  
ATOM   3472  CA  ASP A 384      -6.765 -60.147   5.710  1.00 34.48      25_4 C  
ATOM   3473  C   ASP A 384      -7.588 -60.644   4.519  1.00 38.94      25_4 C  
ATOM   3474  O   ASP A 384      -8.673 -61.192   4.697  1.00 35.45      25_4 O  
ATOM   3475  CB  ASP A 384      -6.658 -61.232   6.788  1.00 38.56      25_4 C  
ATOM   3476  CG  ASP A 384      -5.910 -62.478   6.313  1.00 47.53      25_4 C  
ATOM   3477  OD1 ASP A 384      -5.955 -62.805   5.105  1.00 46.11      25_4 O  
ATOM   3478  OD2 ASP A 384      -5.278 -63.149   7.159  1.00 43.92      25_4 O  
ATOM   3479  N   TRP A 385      -7.078 -60.458   3.305  1.00 40.41      25_4 N  
ATOM   3480  HN  TRP A 385      -6.128 -60.099   3.206  1.00  0.00      25_4 H  
ATOM   3481  CA  TRP A 385      -7.867 -60.763   2.106  1.00 35.48      25_4 C  
ATOM   3482  C   TRP A 385      -7.994 -62.255   1.781  1.00 37.28      25_4 C  
ATOM   3483  O   TRP A 385      -8.741 -62.642   0.882  1.00 49.42      25_4 O  
ATOM   3484  CB  TRP A 385      -7.387 -59.939   0.906  1.00 35.14      25_4 C  
ATOM   3485  CG  TRP A 385      -7.546 -58.483   1.171  1.00 34.01      25_4 C  
ATOM   3486  CD1 TRP A 385      -6.589 -57.617   1.626  1.00 30.96      25_4 C  
ATOM   3487  CD2 TRP A 385      -8.750 -57.722   1.050  1.00 28.09      25_4 C  
ATOM   3488  NE1 TRP A 385      -7.124 -56.354   1.775  1.00 29.40      25_4 N  
ATOM   3489  HE1 TRP A 385      -6.617 -55.527   2.090  1.00  0.00      25_4 H  
ATOM   3490  CE2 TRP A 385      -8.448 -56.394   1.430  1.00 27.00      25_4 C  
ATOM   3491  CE3 TRP A 385     -10.049 -58.028   0.643  1.00 30.29      25_4 C  
ATOM   3492  CZ2 TRP A 385      -9.401 -55.380   1.421  1.00 31.74      25_4 C  
ATOM   3493  CZ3 TRP A 385     -10.994 -57.015   0.621  1.00 31.50      25_4 C  
ATOM   3494  CH2 TRP A 385     -10.667 -55.710   1.016  1.00 36.77      25_4 C  
ATOM   3495  N   LEU A 386      -7.264 -63.080   2.518  1.00 34.66      25_4 N  
ATOM   3496  HN  LEU A 386      -6.510 -62.696   3.087  1.00  0.00      25_4 H  
ATOM   3497  CA  LEU A 386      -7.503 -64.519   2.542  1.00 43.26      25_4 C  
ATOM   3498  C   LEU A 386      -8.637 -64.907   3.511  1.00 51.48      25_4 C  
ATOM   3499  O   LEU A 386      -9.180 -66.008   3.429  1.00 47.99      25_4 O  
ATOM   3500  CB  LEU A 386      -6.223 -65.257   2.934  1.00 44.90      25_4 C  
ATOM   3501  CG  LEU A 386      -5.120 -65.234   1.878  1.00 49.41      25_4 C  
ATOM   3502  CD1 LEU A 386      -3.885 -65.984   2.351  1.00 42.27      25_4 C  
ATOM   3503  CD2 LEU A 386      -5.660 -65.829   0.603  1.00 39.77      25_4 C  
ATOM   3504  N   HIS A 387      -8.976 -64.007   4.434  1.00 46.03      25_4 N  
ATOM   3505  HN  HIS A 387      -8.492 -63.109   4.451  1.00  0.00      25_4 H  
ATOM   3506  CA  HIS A 387     -10.025 -64.269   5.427  1.00 46.73      25_4 C  
ATOM   3507  C   HIS A 387     -10.855 -63.020   5.698  1.00 43.54      25_4 C  
ATOM   3508  O   HIS A 387     -10.958 -62.585   6.842  1.00 47.42      25_4 O  
ATOM   3509  CB  HIS A 387      -9.405 -64.733   6.749  1.00 31.46      25_4 C  
ATOM   3510  CG  HIS A 387      -8.577 -65.970   6.630  1.00 41.57      25_4 C  
ATOM   3511  ND1 HIS A 387      -9.130 -67.228   6.515  1.00 44.08      25_4 N  
ATOM   3512  HD1 HIS A 387     -10.129 -67.434   6.507  1.00  0.00      25_4 H  
ATOM   3513  CD2 HIS A 387      -7.234 -66.147   6.610  1.00 44.08      25_4 C  
ATOM   3514  CE1 HIS A 387      -8.164 -68.125   6.416  1.00 41.44      25_4 C  
ATOM   3515  NE2 HIS A 387      -7.004 -67.495   6.472  1.00 43.39      25_4 N  
ATOM   3516  HE2 HIS A 387      -6.086 -67.937   6.421  1.00  0.00      25_4 H  
ATOM   3517  N   PRO A 388     -11.454 -62.439   4.652  1.00 43.75      25_4 N  
ATOM   3518  CA  PRO A 388     -12.031 -61.098   4.809  1.00 42.12      25_4 C  
ATOM   3519  C   PRO A 388     -13.212 -61.026   5.768  1.00 45.86      25_4 C  
ATOM   3520  O   PRO A 388     -13.547 -59.921   6.193  1.00 46.37      25_4 O  
ATOM   3521  CB  PRO A 388     -12.496 -60.746   3.387  1.00 39.41      25_4 C  
ATOM   3522  CG  PRO A 388     -12.757 -62.067   2.738  1.00 34.70      25_4 C  
ATOM   3523  CD  PRO A 388     -11.723 -63.007   3.317  1.00 47.53      25_4 C  
ATOM   3524  N   GLU A 389     -13.818 -62.164   6.108  1.00 41.70      25_4 N  
ATOM   3525  HN  GLU A 389     -13.393 -63.055   5.852  1.00  0.00      25_4 H  
ATOM   3526  CA  GLU A 389     -15.085 -62.156   6.844  1.00 46.89      25_4 C  
ATOM   3527  C   GLU A 389     -15.087 -62.934   8.162  1.00 44.34      25_4 C  
ATOM   3528  O   GLU A 389     -16.136 -63.093   8.782  1.00 39.41      25_4 O  
ATOM   3529  CB  GLU A 389     -16.222 -62.655   5.948  1.00 39.13      25_4 C  
ATOM   3530  CG  GLU A 389     -16.379 -61.838   4.685  1.00 52.46      25_4 C  
ATOM   3531  CD  GLU A 389     -17.800 -61.812   4.170  1.00 71.09      25_4 C  
ATOM   3532  OE1 GLU A 389     -18.621 -62.630   4.639  1.00 83.12      25_4 O  
ATOM   3533  OE2 GLU A 389     -18.095 -60.967   3.297  1.00 76.41      25_4 O  
ATOM   3534  N   ASP A 390     -13.922 -63.415   8.583  1.00 36.03      25_4 N  
ATOM   3535  HN  ASP A 390     -13.088 -63.260   8.017  1.00  0.00      25_4 H  
ATOM   3536  CA  ASP A 390     -13.804 -64.154   9.826  1.00 45.50      25_4 C  
ATOM   3537  C   ASP A 390     -13.994 -63.229  11.047  1.00 47.67      25_4 C  
ATOM   3538  O   ASP A 390     -13.207 -62.308  11.257  1.00 42.13      25_4 O  
ATOM   3539  CB  ASP A 390     -12.449 -64.858   9.878  1.00 42.73      25_4 C  
ATOM   3540  CG  ASP A 390     -12.194 -65.520  11.208  1.00 49.74      25_4 C  
ATOM   3541  OD1 ASP A 390     -13.180 -65.903  11.869  1.00 64.90      25_4 O  
ATOM   3542  OD2 ASP A 390     -11.014 -65.653  11.602  1.00 56.86      25_4 O  
ATOM   3543  N   PRO A 391     -15.053 -63.473  11.843  1.00 49.24      25_4 N  
ATOM   3544  CA  PRO A 391     -15.398 -62.629  13.002  1.00 46.77      25_4 C  
ATOM   3545  C   PRO A 391     -14.256 -62.400  13.998  1.00 38.91      25_4 C  
ATOM   3546  O   PRO A 391     -14.033 -61.247  14.365  1.00 40.29      25_4 O  
ATOM   3547  CB  PRO A 391     -16.563 -63.382  13.648  1.00 42.64      25_4 C  
ATOM   3548  CG  PRO A 391     -17.237 -64.050  12.468  1.00 45.95      25_4 C  
ATOM   3549  CD  PRO A 391     -16.086 -64.497  11.590  1.00 43.01      25_4 C  
ATOM   3550  N   ALA A 392     -13.535 -63.442  14.401  1.00 33.34      25_4 N  
ATOM   3551  HN  ALA A 392     -13.754 -64.375  14.052  1.00  0.00      25_4 H  
ATOM   3552  CA  ALA A 392     -12.428 -63.258  15.344  1.00 43.04      25_4 C  
ATOM   3553  C   ALA A 392     -11.355 -62.301  14.808  1.00 47.47      25_4 C  
ATOM   3554  O   ALA A 392     -10.871 -61.423  15.528  1.00 45.92      25_4 O  
ATOM   3555  CB  ALA A 392     -11.813 -64.598  15.741  1.00 35.13      25_4 C  
ATOM   3556  N   ARG A 393     -11.001 -62.464  13.539  1.00 45.71      25_4 N  
ATOM   3557  HN  ARG A 393     -11.448 -63.196  12.987  1.00  0.00      25_4 H  
ATOM   3558  CA  ARG A 393      -9.989 -61.621  12.916  1.00 38.06      25_4 C  
ATOM   3559  C   ARG A 393     -10.483 -60.192  12.744  1.00 37.27      25_4 C  
ATOM   3560  O   ARG A 393      -9.710 -59.243  12.865  1.00 39.99      25_4 O  
ATOM   3561  CB  ARG A 393      -9.579 -62.192  11.562  1.00 42.79      25_4 C  
ATOM   3562  CG  ARG A 393      -8.634 -63.380  11.618  1.00 37.77      25_4 C  
ATOM   3563  CD  ARG A 393      -8.293 -63.793  10.169  1.00 44.38      25_4 C  
ATOM   3564  NE  ARG A 393      -7.230 -64.793  10.099  1.00 44.54      25_4 N  
ATOM   3565  HE  ARG A 393      -6.263 -64.469  10.084  1.00  0.00      25_4 H  
ATOM   3566  CZ  ARG A 393      -7.455 -66.102  10.054  1.00 45.71      25_4 C  
ATOM   3567  NH1 ARG A 393      -8.701 -66.557  10.068  1.00 44.49      25_4 N  
ATOM   3568 1HH1 ARG A 393      -9.483 -65.903  10.113  1.00  0.00      25_4 H  
ATOM   3569 2HH1 ARG A 393      -8.874 -67.562  10.033  1.00  0.00      25_4 H  
ATOM   3570  NH2 ARG A 393      -6.440 -66.951   9.995  1.00 42.25      25_4 N  
ATOM   3571 1HH2 ARG A 393      -5.482 -66.601   9.984  1.00  0.00      25_4 H  
ATOM   3572 2HH2 ARG A 393      -6.613 -67.956   9.960  1.00  0.00      25_4 H  
ATOM   3573  N   LEU A 394     -11.772 -60.044  12.457  1.00 29.14      25_4 N  
ATOM   3574  HN  LEU A 394     -12.348 -60.876  12.330  1.00  0.00      25_4 H  
ATOM   3575  CA  LEU A 394     -12.389 -58.729  12.318  1.00 32.65      25_4 C  
ATOM   3576  C   LEU A 394     -12.419 -57.991  13.667  1.00 40.58      25_4 C  
ATOM   3577  O   LEU A 394     -12.233 -56.769  13.734  1.00 36.30      25_4 O  
ATOM   3578  CB  LEU A 394     -13.804 -58.865  11.746  1.00 28.60      25_4 C  
ATOM   3579  CG  LEU A 394     -13.922 -59.255  10.265  1.00 45.28      25_4 C  
ATOM   3580  CD1 LEU A 394     -15.357 -59.614   9.897  1.00 34.31      25_4 C  
ATOM   3581  CD2 LEU A 394     -13.430 -58.123   9.373  1.00 32.75      25_4 C  
ATOM   3582  N   ARG A 395     -12.652 -58.743  14.739  1.00 35.04      25_4 N  
ATOM   3583  HN  ARG A 395     -12.853 -59.736  14.618  1.00  0.00      25_4 H  
ATOM   3584  CA  ARG A 395     -12.626 -58.180  16.085  1.00 38.76      25_4 C  
ATOM   3585  C   ARG A 395     -11.214 -57.690  16.418  1.00 36.61      25_4 C  
ATOM   3586  O   ARG A 395     -11.024 -56.538  16.809  1.00 32.96      25_4 O  
ATOM   3587  CB  ARG A 395     -13.092 -59.223  17.098  1.00 34.61      25_4 C  
ATOM   3588  CG  ARG A 395     -13.180 -58.735  18.525  1.00 38.78      25_4 C  
ATOM   3589  CD  ARG A 395     -13.474 -59.898  19.439  1.00 35.67      25_4 C  
ATOM   3590  NE  ARG A 395     -12.388 -60.870  19.447  1.00 40.50      25_4 N  
ATOM   3591  HE  ARG A 395     -11.464 -60.557  19.151  1.00  0.00      25_4 H  
ATOM   3592  CZ  ARG A 395     -12.527 -62.141  19.817  1.00 44.11      25_4 C  
ATOM   3593  NH1 ARG A 395     -13.714 -62.604  20.190  1.00 42.77      25_4 N  
ATOM   3594 1HH1 ARG A 395     -14.519 -61.977  20.199  1.00  0.00      25_4 H  
ATOM   3595 2HH1 ARG A 395     -13.821 -63.578  20.474  1.00  0.00      25_4 H  
ATOM   3596  NH2 ARG A 395     -11.482 -62.955  19.805  1.00 41.16      25_4 N  
ATOM   3597 1HH2 ARG A 395     -10.570 -62.599  19.518  1.00  0.00      25_4 H  
ATOM   3598 2HH2 ARG A 395     -11.589 -63.929  20.089  1.00  0.00      25_4 H  
ATOM   3599  N   GLU A 396     -10.228 -58.563  16.229  1.00 38.99      25_4 N  
ATOM   3600  HN  GLU A 396     -10.455 -59.510  15.927  1.00  0.00      25_4 H  
ATOM   3601  CA  GLU A 396      -8.832 -58.203  16.442  1.00 34.02      25_4 C  
ATOM   3602  C   GLU A 396      -8.403 -57.033  15.557  1.00 36.90      25_4 C  
ATOM   3603  O   GLU A 396      -7.658 -56.164  15.995  1.00 38.82      25_4 O  
ATOM   3604  CB  GLU A 396      -7.915 -59.410  16.222  1.00 33.91      25_4 C  
ATOM   3605  CG  GLU A 396      -7.546 -60.201  17.490  1.00 47.85      25_4 C  
ATOM   3606  CD  GLU A 396      -8.751 -60.684  18.312  1.00 58.46      25_4 C  
ATOM   3607  OE1 GLU A 396      -9.349 -59.859  19.047  1.00 70.01      25_4 O  
ATOM   3608  OE2 GLU A 396      -9.081 -61.894  18.249  1.00 50.99      25_4 O  
ATOM   3609  N   ALA A 397      -8.892 -56.990  14.323  1.00 37.65      25_4 N  
ATOM   3610  HN  ALA A 397      -9.578 -57.683  14.023  1.00  0.00      25_4 H  
ATOM   3611  CA  ALA A 397      -8.453 -55.959  13.400  1.00 30.03      25_4 C  
ATOM   3612  C   ALA A 397      -9.000 -54.590  13.769  1.00 27.64      25_4 C  
ATOM   3613  O   ALA A 397      -8.275 -53.611  13.712  1.00 33.27      25_4 O  
ATOM   3614  CB  ALA A 397      -8.811 -56.322  11.917  1.00 32.06      25_4 C  
ATOM   3615  N   LEU A 398     -10.277 -54.507  14.130  1.00 28.73      25_4 N  
ATOM   3616  HN  LEU A 398     -10.861 -55.343  14.137  1.00  0.00      25_4 H  
ATOM   3617  CA  LEU A 398     -10.843 -53.214  14.517  1.00 32.69      25_4 C  
ATOM   3618  C   LEU A 398     -10.204 -52.685  15.824  1.00 39.53      25_4 C  
ATOM   3619  O   LEU A 398     -10.041 -51.472  16.020  1.00 32.81      25_4 O  
ATOM   3620  CB  LEU A 398     -12.360 -53.298  14.664  1.00 27.92      25_4 C  
ATOM   3621  CG  LEU A 398     -13.018 -51.934  14.860  1.00 34.47      25_4 C  
ATOM   3622  CD1 LEU A 398     -12.817 -51.074  13.620  1.00 30.87      25_4 C  
ATOM   3623  CD2 LEU A 398     -14.493 -52.087  15.185  1.00 38.13      25_4 C  
ATOM   3624  N   SER A 399      -9.841 -53.604  16.710  1.00 29.70      25_4 N  
ATOM   3625  HN  SER A 399     -10.069 -54.583  16.538  1.00  0.00      25_4 H  
ATOM   3626  CA  SER A 399      -9.124 -53.241  17.922  1.00 37.80      25_4 C  
ATOM   3627  C   SER A 399      -7.763 -52.658  17.539  1.00 40.30      25_4 C  
ATOM   3628  O   SER A 399      -7.328 -51.650  18.104  1.00 33.60      25_4 O  
ATOM   3629  CB  SER A 399      -8.952 -54.465  18.823  1.00 31.10      25_4 C  
ATOM   3630  OG  SER A 399      -8.058 -54.195  19.887  1.00 40.58      25_4 O  
ATOM   3631  HG  SER A 399      -7.951 -54.955  20.447  1.00  0.00      25_4 H  
ATOM   3632  N   ASP A 400      -7.108 -53.291  16.567  1.00 35.97      25_4 N  
ATOM   3633  HN  ASP A 400      -7.506 -54.147  16.181  1.00  0.00      25_4 H  
ATOM   3634  CA  ASP A 400      -5.835 -52.800  16.034  1.00 35.15      25_4 C  
ATOM   3635  C   ASP A 400      -5.971 -51.428  15.390  1.00 32.70      25_4 C  
ATOM   3636  O   ASP A 400      -5.110 -50.574  15.558  1.00 32.27      25_4 O  
ATOM   3637  CB  ASP A 400      -5.251 -53.776  15.015  1.00 36.83      25_4 C  
ATOM   3638  CG  ASP A 400      -4.629 -54.987  15.664  1.00 42.53      25_4 C  
ATOM   3639  OD1 ASP A 400      -4.404 -54.948  16.892  1.00 44.26      25_4 O  
ATOM   3640  OD2 ASP A 400      -4.357 -55.975  14.943  1.00 51.68      25_4 O  
ATOM   3641  N   VAL A 401      -7.053 -51.213  14.654  1.00 34.02      25_4 N  
ATOM   3642  HN  VAL A 401      -7.741 -51.957  14.537  1.00  0.00      25_4 H  
ATOM   3643  CA  VAL A 401      -7.267 -49.920  14.009  1.00 35.29      25_4 C  
ATOM   3644  C   VAL A 401      -7.326 -48.803  15.065  1.00 34.76      25_4 C  
ATOM   3645  O   VAL A 401      -6.546 -47.852  15.025  1.00 33.03      25_4 O  
ATOM   3646  CB  VAL A 401      -8.553 -49.909  13.120  1.00 30.63      25_4 C  
ATOM   3647  CG1 VAL A 401      -8.914 -48.492  12.718  1.00 27.61      25_4 C  
ATOM   3648  CG2 VAL A 401      -8.370 -50.771  11.873  1.00 25.56      25_4 C  
ATOM   3649  N   VAL A 402      -8.248 -48.940  16.011  1.00 32.78      25_4 N  
ATOM   3650  HN  VAL A 402      -8.845 -49.767  15.999  1.00  0.00      25_4 H  
ATOM   3651  CA  VAL A 402      -8.439 -47.951  17.066  1.00 36.29      25_4 C  
ATOM   3652  C   VAL A 402      -7.175 -47.753  17.917  1.00 34.73      25_4 C  
ATOM   3653  O   VAL A 402      -6.795 -46.622  18.214  1.00 30.99      25_4 O  
ATOM   3654  CB  VAL A 402      -9.659 -48.305  17.947  1.00 36.42      25_4 C  
ATOM   3655  CG1 VAL A 402      -9.743 -47.384  19.167  1.00 35.36      25_4 C  
ATOM   3656  CG2 VAL A 402     -10.937 -48.229  17.119  1.00 29.67      25_4 C  
ATOM   3657  N   GLY A 403      -6.506 -48.847  18.262  1.00 30.02      25_4 N  
ATOM   3658  HN  GLY A 403      -6.853 -49.759  17.963  1.00  0.00      25_4 H  
ATOM   3659  CA  GLY A 403      -5.290 -48.774  19.056  1.00 30.39      25_4 C  
ATOM   3660  C   GLY A 403      -4.068 -48.186  18.363  1.00 32.09      25_4 C  
ATOM   3661  O   GLY A 403      -3.276 -47.457  18.985  1.00 27.25      25_4 O  
ATOM   3662  N   ASP A 404      -3.899 -48.515  17.082  1.00 28.64      25_4 N  
ATOM   3663  HN  ASP A 404      -4.578 -49.134  16.639  1.00  0.00      25_4 H  
ATOM   3664  CA  ASP A 404      -2.776 -48.019  16.292  1.00 27.33      25_4 C  
ATOM   3665  C   ASP A 404      -2.945 -46.534  15.997  1.00 30.78      25_4 C  
ATOM   3666  O   ASP A 404      -2.063 -45.718  16.274  1.00 31.46      25_4 O  
ATOM   3667  CB  ASP A 404      -2.658 -48.803  14.972  1.00 30.89      25_4 C  
ATOM   3668  CG  ASP A 404      -2.283 -50.266  15.191  1.00 33.97      25_4 C  
ATOM   3669  OD1 ASP A 404      -1.855 -50.634  16.321  1.00 33.56      25_4 O  
ATOM   3670  OD2 ASP A 404      -2.423 -51.050  14.236  1.00 31.48      25_4 O  
ATOM   3671  N   HIS A 405      -4.101 -46.199  15.444  1.00 28.79      25_4 N  
ATOM   3672  HN  HIS A 405      -4.784 -46.933  15.258  1.00  0.00      25_4 H  
ATOM   3673  CA  HIS A 405      -4.438 -44.831  15.091  1.00 32.79      25_4 C  
ATOM   3674  C   HIS A 405      -4.355 -43.902  16.312  1.00 32.50      25_4 C  
ATOM   3675  O   HIS A 405      -3.757 -42.820  16.260  1.00 33.02      25_4 O  
ATOM   3676  CB  HIS A 405      -5.837 -44.824  14.465  1.00 31.38      25_4 C  
ATOM   3677  CG  HIS A 405      -6.406 -43.463  14.246  1.00 29.43      25_4 C  
ATOM   3678  ND1 HIS A 405      -5.737 -42.479  13.553  1.00 33.56      25_4 N  
ATOM   3679  HD1 HIS A 405      -4.809 -42.574  13.140  1.00  0.00      25_4 H  
ATOM   3680  CD2 HIS A 405      -7.592 -42.925  14.619  1.00 34.24      25_4 C  
ATOM   3681  CE1 HIS A 405      -6.488 -41.391  13.507  1.00 33.96      25_4 C  
ATOM   3682  NE2 HIS A 405      -7.616 -41.634  14.148  1.00 34.85      25_4 N  
ATOM   3683  HE2 HIS A 405      -8.381 -40.971  14.273  1.00  0.00      25_4 H  
ATOM   3684  N   ASN A 406      -4.925 -44.335  17.423  1.00 30.96      25_4 N  
ATOM   3685  HN  ASN A 406      -5.331 -45.270  17.461  1.00  0.00      25_4 H  
ATOM   3686  CA  ASN A 406      -4.970 -43.467  18.594  1.00 31.87      25_4 C  
ATOM   3687  C   ASN A 406      -3.743 -43.472  19.492  1.00 30.71      25_4 C  
ATOM   3688  O   ASN A 406      -3.382 -42.431  20.018  1.00 30.09      25_4 O  
ATOM   3689  CB  ASN A 406      -6.229 -43.717  19.415  1.00 30.29      25_4 C  
ATOM   3690  CG  ASN A 406      -7.472 -43.261  18.695  1.00 25.87      25_4 C  
ATOM   3691  OD1 ASN A 406      -7.663 -42.070  18.451  1.00 27.19      25_4 O  
ATOM   3692  ND2 ASN A 406      -8.320 -44.204  18.342  1.00 31.17      25_4 N  
ATOM   3693 1HD2 ASN A 406      -8.162 -45.191  18.544  1.00  0.00      25_4 H  
ATOM   3694 2HD2 ASN A 406      -9.161 -43.895  17.855  1.00  0.00      25_4 H  
ATOM   3695  N   VAL A 407      -3.099 -44.623  19.657  1.00 27.08      25_4 N  
ATOM   3696  HN  VAL A 407      -3.349 -45.434  19.091  1.00  0.00      25_4 H  
ATOM   3697  CA  VAL A 407      -2.036 -44.723  20.647  1.00 29.83      25_4 C  
ATOM   3698  C   VAL A 407      -0.683 -45.179  20.116  1.00 30.60      25_4 C  
ATOM   3699  O   VAL A 407       0.283 -44.422  20.185  1.00 30.46      25_4 O  
ATOM   3700  CB  VAL A 407      -2.438 -45.618  21.852  1.00 34.40      25_4 C  
ATOM   3701  CG1 VAL A 407      -1.274 -45.746  22.820  1.00 31.71      25_4 C  
ATOM   3702  CG2 VAL A 407      -3.656 -45.044  22.557  1.00 28.94      25_4 C  
ATOM   3703  N   VAL A 408      -0.614 -46.406  19.600  1.00 28.10      25_4 N  
ATOM   3704  HN  VAL A 408      -1.474 -46.937  19.462  1.00  0.00      25_4 H  
ATOM   3705  CA  VAL A 408       0.667 -47.010  19.226  1.00 27.18      25_4 C  
ATOM   3706  C   VAL A 408       1.454 -46.172  18.215  1.00 36.68      25_4 C  
ATOM   3707  O   VAL A 408       2.651 -45.916  18.389  1.00 30.57      25_4 O  
ATOM   3708  CB  VAL A 408       0.491 -48.436  18.653  1.00 31.29      25_4 C  
ATOM   3709  CG1 VAL A 408       1.842 -49.017  18.271  1.00 26.73      25_4 C  
ATOM   3710  CG2 VAL A 408      -0.227 -49.344  19.656  1.00 24.36      25_4 C  
ATOM   3711  N   CYS A 409       0.779 -45.735  17.159  1.00 27.31      25_4 N  
ATOM   3712  HN  CYS A 409      -0.222 -45.914  17.079  1.00  0.00      25_4 H  
ATOM   3713  CA  CYS A 409       1.477 -44.998  16.115  1.00 29.71      25_4 C  
ATOM   3714  C   CYS A 409       1.843 -43.567  16.505  1.00 31.70      25_4 C  
ATOM   3715  O   CYS A 409       2.938 -43.105  16.176  1.00 33.52      25_4 O  
ATOM   3716  CB  CYS A 409       0.728 -45.089  14.775  1.00 25.51      25_4 C  
ATOM   3717  SG  CYS A 409       0.555 -46.822  14.245  1.00 32.88      25_4 S  
ATOM   3718  N   PRO A 410       0.944 -42.856  17.209  1.00 29.70      25_4 N  
ATOM   3719  CA  PRO A 410       1.410 -41.548  17.687  1.00 33.56      25_4 C  
ATOM   3720  C   PRO A 410       2.589 -41.661  18.665  1.00 36.52      25_4 C  
ATOM   3721  O   PRO A 410       3.467 -40.795  18.625  1.00 35.39      25_4 O  
ATOM   3722  CB  PRO A 410       0.177 -40.970  18.384  1.00 32.12      25_4 C  
ATOM   3723  CG  PRO A 410      -0.961 -41.609  17.697  1.00 27.90      25_4 C  
ATOM   3724  CD  PRO A 410      -0.510 -43.011  17.381  1.00 24.61      25_4 C  
ATOM   3725  N   VAL A 411       2.619 -42.702  19.502  1.00 31.72      25_4 N  
ATOM   3726  HN  VAL A 411       1.846 -43.368  19.499  1.00  0.00      25_4 H  
ATOM   3727  CA  VAL A 411       3.739 -42.907  20.424  1.00 34.72      25_4 C  
ATOM   3728  C   VAL A 411       5.016 -43.266  19.656  1.00 39.49      25_4 C  
ATOM   3729  O   VAL A 411       6.101 -42.766  19.964  1.00 36.65      25_4 O  
ATOM   3730  CB  VAL A 411       3.433 -43.993  21.498  1.00 32.96      25_4 C  
ATOM   3731  CG1 VAL A 411       4.708 -44.477  22.163  1.00 31.01      25_4 C  
ATOM   3732  CG2 VAL A 411       2.481 -43.463  22.538  1.00 24.40      25_4 C  
ATOM   3733  N   ALA A 412       4.879 -44.119  18.646  1.00 35.13      25_4 N  
ATOM   3734  HN  ALA A 412       3.955 -44.494  18.433  1.00  0.00      25_4 H  
ATOM   3735  CA  ALA A 412       6.021 -44.533  17.834  1.00 36.02      25_4 C  
ATOM   3736  C   ALA A 412       6.625 -43.340  17.104  1.00 35.43      25_4 C  
ATOM   3737  O   ALA A 412       7.846 -43.205  16.987  1.00 33.53      25_4 O  
ATOM   3738  CB  ALA A 412       5.603 -45.599  16.843  1.00 36.03      25_4 C  
ATOM   3739  N   GLN A 413       5.759 -42.467  16.620  1.00 30.22      25_4 N  
ATOM   3740  HN  GLN A 413       4.759 -42.623  16.751  1.00  0.00      25_4 H  
ATOM   3741  CA  GLN A 413       6.213 -41.291  15.906  1.00 35.13      25_4 C  
ATOM   3742  C   GLN A 413       6.970 -40.365  16.849  1.00 37.05      25_4 C  
ATOM   3743  O   GLN A 413       8.039 -39.866  16.511  1.00 35.17      25_4 O  
ATOM   3744  CB  GLN A 413       5.026 -40.565  15.271  1.00 36.70      25_4 C  
ATOM   3745  CG  GLN A 413       5.314 -39.130  14.906  1.00 41.09      25_4 C  
ATOM   3746  CD  GLN A 413       5.076 -38.848  13.452  1.00 53.63      25_4 C  
ATOM   3747  OE1 GLN A 413       4.117 -38.163  13.095  1.00 68.22      25_4 O  
ATOM   3748  NE2 GLN A 413       5.951 -39.372  12.592  1.00 56.78      25_4 N  
ATOM   3749 1HE2 GLN A 413       6.745 -39.939  12.888  1.00  0.00      25_4 H  
ATOM   3750 2HE2 GLN A 413       5.789 -39.180  11.603  1.00  0.00      25_4 H  
ATOM   3751  N   LEU A 414       6.408 -40.142  18.034  1.00 35.04      25_4 N  
ATOM   3752  HN  LEU A 414       5.497 -40.554  18.236  1.00  0.00      25_4 H  
ATOM   3753  CA  LEU A 414       7.058 -39.326  19.050  1.00 28.91      25_4 C  
ATOM   3754  C   LEU A 414       8.431 -39.897  19.397  1.00 31.60      25_4 C  
ATOM   3755  O   LEU A 414       9.435 -39.189  19.374  1.00 34.65      25_4 O  
ATOM   3756  CB  LEU A 414       6.195 -39.257  20.312  1.00 31.60      25_4 C  
ATOM   3757  CG  LEU A 414       6.801 -38.447  21.465  1.00 36.43      25_4 C  
ATOM   3758  CD1 LEU A 414       6.866 -36.989  21.069  1.00 43.71      25_4 C  
ATOM   3759  CD2 LEU A 414       5.985 -38.594  22.696  1.00 29.34      25_4 C  
ATOM   3760  N   ALA A 415       8.464 -41.184  19.717  1.00 26.31      25_4 N  
ATOM   3761  HN  ALA A 415       7.593 -41.715  19.721  1.00  0.00      25_4 H  
ATOM   3762  CA  ALA A 415       9.704 -41.861  20.063  1.00 29.84      25_4 C  
ATOM   3763  C   ALA A 415      10.781 -41.730  18.966  1.00 40.70      25_4 C  
ATOM   3764  O   ALA A 415      11.935 -41.405  19.262  1.00 37.53      25_4 O  
ATOM   3765  CB  ALA A 415       9.427 -43.326  20.369  1.00 29.91      25_4 C  
ATOM   3766  N   GLY A 416      10.399 -41.972  17.710  1.00 36.89      25_4 N  
ATOM   3767  HN  GLY A 416       9.428 -42.224  17.528  1.00  0.00      25_4 H  
ATOM   3768  CA  GLY A 416      11.327 -41.887  16.594  1.00 27.34      25_4 C  
ATOM   3769  C   GLY A 416      11.913 -40.501  16.419  1.00 32.25      25_4 C  
ATOM   3770  O   GLY A 416      13.124 -40.329  16.270  1.00 37.51      25_4 O  
ATOM   3771  N   ARG A 417      11.051 -39.498  16.451  1.00 31.04      25_4 N  
ATOM   3772  HN  ARG A 417      10.056 -39.692  16.563  1.00  0.00      25_4 H  
ATOM   3773  CA  ARG A 417      11.505 -38.124  16.328  1.00 32.83      25_4 C  
ATOM   3774  C   ARG A 417      12.400 -37.705  17.484  1.00 45.77      25_4 C  
ATOM   3775  O   ARG A 417      13.443 -37.094  17.265  1.00 47.50      25_4 O  
ATOM   3776  CB  ARG A 417      10.317 -37.175  16.199  1.00 39.71      25_4 C  
ATOM   3777  CG  ARG A 417       9.690 -37.192  14.828  1.00 43.77      25_4 C  
ATOM   3778  CD  ARG A 417      10.779 -37.169  13.772  1.00 48.57      25_4 C  
ATOM   3779  NE  ARG A 417      10.291 -36.726  12.473  1.00 68.69      25_4 N  
ATOM   3780  HE  ARG A 417       9.663 -37.346  11.962  1.00  0.00      25_4 H  
ATOM   3781  CZ  ARG A 417      10.612 -35.565  11.911  1.00 66.82      25_4 C  
ATOM   3782  NH1 ARG A 417      11.429 -34.723  12.535  1.00 63.51      25_4 N  
ATOM   3783 1HH1 ARG A 417      11.809 -34.967  13.450  1.00  0.00      25_4 H  
ATOM   3784 2HH1 ARG A 417      11.675 -33.832  12.104  1.00  0.00      25_4 H  
ATOM   3785  NH2 ARG A 417      10.118 -35.248  10.721  1.00 55.94      25_4 N  
ATOM   3786 1HH2 ARG A 417       9.491 -35.894  10.242  1.00  0.00      25_4 H  
ATOM   3787 2HH2 ARG A 417      10.364 -34.357  10.290  1.00  0.00      25_4 H  
ATOM   3788  N   LEU A 418      11.996 -38.031  18.712  1.00 39.11      25_4 N  
ATOM   3789  HN  LEU A 418      11.119 -38.537  18.837  1.00  0.00      25_4 H  
ATOM   3790  CA  LEU A 418      12.793 -37.672  19.878  1.00 38.71      25_4 C  
ATOM   3791  C   LEU A 418      14.170 -38.329  19.808  1.00 35.49      25_4 C  
ATOM   3792  O   LEU A 418      15.185 -37.666  20.006  1.00 44.38      25_4 O  
ATOM   3793  CB  LEU A 418      12.082 -38.043  21.195  1.00 33.16      25_4 C  
ATOM   3794  CG  LEU A 418      10.785 -37.306  21.567  1.00 43.49      25_4 C  
ATOM   3795  CD1 LEU A 418      10.261 -37.760  22.929  1.00 43.49      25_4 C  
ATOM   3796  CD2 LEU A 418      10.970 -35.815  21.571  1.00 41.59      25_4 C  
ATOM   3797  N   ALA A 419      14.203 -39.629  19.527  1.00 27.51      25_4 N  
ATOM   3798  HN  ALA A 419      13.328 -40.132  19.377  1.00  0.00      25_4 H  
ATOM   3799  CA  ALA A 419      15.469 -40.349  19.429  1.00 37.32      25_4 C  
ATOM   3800  C   ALA A 419      16.384 -39.750  18.356  1.00 45.09      25_4 C  
ATOM   3801  O   ALA A 419      17.582 -39.574  18.584  1.00 52.89      25_4 O  
ATOM   3802  CB  ALA A 419      15.229 -41.833  19.154  1.00 33.34      25_4 C  
ATOM   3803  N   ALA A 420      15.805 -39.427  17.201  1.00 44.03      25_4 N  
ATOM   3804  HN  ALA A 420      14.798 -39.558  17.103  1.00  0.00      25_4 H  
ATOM   3805  CA  ALA A 420      16.559 -38.891  16.068  1.00 44.21      25_4 C  
ATOM   3806  C   ALA A 420      16.975 -37.443  16.270  1.00 48.24      25_4 C  
ATOM   3807  O   ALA A 420      17.805 -36.932  15.523  1.00 55.88      25_4 O  
ATOM   3808  CB  ALA A 420      15.754 -39.018  14.783  1.00 32.83      25_4 C  
ATOM   3809  N   GLN A 421      16.404 -36.781  17.269  1.00 44.71      25_4 N  
ATOM   3810  HN  GLN A 421      15.751 -37.264  17.887  1.00  0.00      25_4 H  
ATOM   3811  CA  GLN A 421      16.701 -35.369  17.492  1.00 38.85      25_4 C  
ATOM   3812  C   GLN A 421      17.339 -35.113  18.850  1.00 42.13      25_4 C  
ATOM   3813  O   GLN A 421      17.207 -34.029  19.422  1.00 45.38      25_4 O  
ATOM   3814  CB  GLN A 421      15.451 -34.513  17.271  1.00 40.00      25_4 C  
ATOM   3815  CG  GLN A 421      14.968 -34.598  15.828  1.00 46.47      25_4 C  
ATOM   3816  CD  GLN A 421      13.549 -34.091  15.623  1.00 53.13      25_4 C  
ATOM   3817  OE1 GLN A 421      12.786 -34.665  14.843  1.00 50.68      25_4 O  
ATOM   3818  NE2 GLN A 421      13.196 -33.006  16.305  1.00 46.49      25_4 N  
ATOM   3819 1HE2 GLN A 421      12.244 -32.666  16.168  1.00  0.00      25_4 H  
ATOM   3820 2HE2 GLN A 421      13.827 -32.531  16.950  1.00  0.00      25_4 H  
ATOM   3821  N   GLY A 422      18.031 -36.128  19.361  1.00 41.34      25_4 N  
ATOM   3822  HN  GLY A 422      17.947 -37.055  18.944  1.00  0.00      25_4 H  
ATOM   3823  CA  GLY A 422      18.904 -35.934  20.505  1.00 52.52      25_4 C  
ATOM   3824  C   GLY A 422      18.513 -36.549  21.833  1.00 46.83      25_4 C  
ATOM   3825  O   GLY A 422      19.325 -36.589  22.749  1.00 61.57      25_4 O  
ATOM   3826  N   ALA A 423      17.279 -37.024  21.952  1.00 49.42      25_4 N  
ATOM   3827  HN  ALA A 423      16.651 -36.998  21.149  1.00  0.00      25_4 H  
ATOM   3828  CA  ALA A 423      16.808 -37.582  23.215  1.00 42.66      25_4 C  
ATOM   3829  C   ALA A 423      17.204 -39.035  23.324  1.00 37.68      25_4 C  
ATOM   3830  O   ALA A 423      17.321 -39.718  22.312  1.00 45.88      25_4 O  
ATOM   3831  CB  ALA A 423      15.305 -37.448  23.325  1.00 44.28      25_4 C  
ATOM   3832  N   ARG A 424      17.415 -39.503  24.553  1.00 43.61      25_4 N  
ATOM   3833  HN  ARG A 424      17.459 -38.850  25.336  1.00  0.00      25_4 H  
ATOM   3834  CA  ARG A 424      17.585 -40.930  24.802  1.00 46.43      25_4 C  
ATOM   3835  C   ARG A 424      16.231 -41.522  25.179  1.00 43.48      25_4 C  
ATOM   3836  O   ARG A 424      15.617 -41.115  26.162  1.00 41.58      25_4 O  
ATOM   3837  CB  ARG A 424      18.608 -41.191  25.908  1.00 34.75      25_4 C  
ATOM   3838  CG  ARG A 424      19.126 -42.623  25.901  1.00 46.43      25_4 C  
ATOM   3839  CD  ARG A 424      20.445 -42.757  26.650  1.00 50.42      25_4 C  
ATOM   3840  NE  ARG A 424      20.241 -42.977  28.083  1.00 67.60      25_4 N  
ATOM   3841  HE  ARG A 424      19.715 -43.804  28.365  1.00  0.00      25_4 H  
ATOM   3842  CZ  ARG A 424      20.692 -42.175  29.043  1.00 52.98      25_4 C  
ATOM   3843  NH1 ARG A 424      21.379 -41.082  28.736  1.00 60.25      25_4 N  
ATOM   3844 1HH1 ARG A 424      21.725 -40.467  29.472  1.00  0.00      25_4 H  
ATOM   3845 2HH1 ARG A 424      21.559 -40.856  27.758  1.00  0.00      25_4 H  
ATOM   3846  NH2 ARG A 424      20.458 -42.468  30.313  1.00 51.87      25_4 N  
ATOM   3847 1HH2 ARG A 424      20.804 -41.853  31.049  1.00  0.00      25_4 H  
ATOM   3848 2HH2 ARG A 424      19.930 -43.308  30.549  1.00  0.00      25_4 H  
ATOM   3849  N   VAL A 425      15.767 -42.481  24.388  1.00 37.47      25_4 N  
ATOM   3850  HN  VAL A 425      16.373 -42.867  23.664  1.00  0.00      25_4 H  
ATOM   3851  CA  VAL A 425      14.417 -42.993  24.530  1.00 34.68      25_4 C  
ATOM   3852  C   VAL A 425      14.433 -44.464  24.901  1.00 39.74      25_4 C  
ATOM   3853  O   VAL A 425      15.195 -45.239  24.332  1.00 40.68      25_4 O  
ATOM   3854  CB  VAL A 425      13.617 -42.813  23.210  1.00 37.94      25_4 C  
ATOM   3855  CG1 VAL A 425      12.208 -43.373  23.349  1.00 31.30      25_4 C  
ATOM   3856  CG2 VAL A 425      13.580 -41.341  22.803  1.00 30.63      25_4 C  
ATOM   3857  N   TYR A 426      13.600 -44.843  25.867  1.00 36.73      25_4 N  
ATOM   3858  HN  TYR A 426      13.120 -44.130  26.417  1.00  0.00      25_4 H  
ATOM   3859  CA  TYR A 426      13.355 -46.249  26.160  1.00 35.35      25_4 C  
ATOM   3860  C   TYR A 426      11.885 -46.579  25.886  1.00 37.73      25_4 C  
ATOM   3861  O   TYR A 426      10.990 -45.832  26.288  1.00 38.25      25_4 O  
ATOM   3862  CB  TYR A 426      13.719 -46.569  27.613  1.00 40.03      25_4 C  
ATOM   3863  CG  TYR A 426      15.179 -46.343  27.925  1.00 40.62      25_4 C  
ATOM   3864  CD1 TYR A 426      16.100 -47.386  27.834  1.00 38.82      25_4 C  
ATOM   3865  CD2 TYR A 426      15.644 -45.083  28.290  1.00 35.91      25_4 C  
ATOM   3866  CE1 TYR A 426      17.441 -47.181  28.107  1.00 36.08      25_4 C  
ATOM   3867  CE2 TYR A 426      16.981 -44.869  28.573  1.00 41.38      25_4 C  
ATOM   3868  CZ  TYR A 426      17.876 -45.920  28.478  1.00 40.82      25_4 C  
ATOM   3869  OH  TYR A 426      19.206 -45.706  28.760  1.00 41.55      25_4 O  
ATOM   3870  HH  TYR A 426      19.820 -46.428  28.695  1.00  0.00      25_4 H  
ATOM   3871  N   ALA A 427      11.642 -47.699  25.209  1.00 30.35      25_4 N  
ATOM   3872  HN  ALA A 427      12.423 -48.300  24.947  1.00  0.00      25_4 H  
ATOM   3873  CA  ALA A 427      10.289 -48.090  24.832  1.00 33.99      25_4 C  
ATOM   3874  C   ALA A 427       9.922 -49.475  25.367  1.00 33.58      25_4 C  
ATOM   3875  O   ALA A 427      10.768 -50.364  25.437  1.00 36.47      25_4 O  
ATOM   3876  CB  ALA A 427      10.122 -48.038  23.284  1.00 31.66      25_4 C  
ATOM   3877  N   TYR A 428       8.656 -49.661  25.732  1.00 31.93      25_4 N  
ATOM   3878  HN  TYR A 428       7.998 -48.884  25.670  1.00  0.00      25_4 H  
ATOM   3879  CA  TYR A 428       8.193 -50.954  26.219  1.00 29.19      25_4 C  
ATOM   3880  C   TYR A 428       6.828 -51.309  25.658  1.00 31.74      25_4 C  
ATOM   3881  O   TYR A 428       6.032 -50.432  25.306  1.00 29.74      25_4 O  
ATOM   3882  CB  TYR A 428       8.081 -50.955  27.759  1.00 30.98      25_4 C  
ATOM   3883  CG  TYR A 428       7.002 -50.022  28.273  1.00 28.55      25_4 C  
ATOM   3884  CD1 TYR A 428       5.668 -50.423  28.338  1.00 24.90      25_4 C  
ATOM   3885  CD2 TYR A 428       7.318 -48.732  28.687  1.00 30.55      25_4 C  
ATOM   3886  CE1 TYR A 428       4.678 -49.556  28.789  1.00 30.79      25_4 C  
ATOM   3887  CE2 TYR A 428       6.338 -47.862  29.149  1.00 28.07      25_4 C  
ATOM   3888  CZ  TYR A 428       5.025 -48.277  29.194  1.00 31.95      25_4 C  
ATOM   3889  OH  TYR A 428       4.061 -47.406  29.635  1.00 32.42      25_4 O  
ATOM   3890  HH  TYR A 428       4.299 -46.529  29.913  1.00  0.00      25_4 H  
ATOM   3891  N   VAL A 429       6.545 -52.603  25.633  1.00 30.10      25_4 N  
ATOM   3892  HN  VAL A 429       7.300 -53.283  25.718  1.00  0.00      25_4 H  
ATOM   3893  CA  VAL A 429       5.179 -53.068  25.487  1.00 34.56      25_4 C  
ATOM   3894  C   VAL A 429       4.822 -53.875  26.719  1.00 33.08      25_4 C  
ATOM   3895  O   VAL A 429       5.542 -54.799  27.094  1.00 32.36      25_4 O  
ATOM   3896  CB  VAL A 429       4.976 -53.924  24.223  1.00 34.43      25_4 C  
ATOM   3897  CG1 VAL A 429       3.542 -54.412  24.165  1.00 33.75      25_4 C  
ATOM   3898  CG2 VAL A 429       5.274 -53.090  22.996  1.00 38.97      25_4 C  
ATOM   3899  N   PHE A 430       3.713 -53.515  27.349  1.00 31.69      25_4 N  
ATOM   3900  HN  PHE A 430       3.143 -52.763  26.962  1.00  0.00      25_4 H  
ATOM   3901  CA  PHE A 430       3.289 -54.166  28.577  1.00 33.42      25_4 C  
ATOM   3902  C   PHE A 430       2.330 -55.283  28.203  1.00 33.13      25_4 C  
ATOM   3903  O   PHE A 430       1.254 -55.024  27.679  1.00 33.11      25_4 O  
ATOM   3904  CB  PHE A 430       2.627 -53.138  29.502  1.00 28.93      25_4 C  
ATOM   3905  CG  PHE A 430       2.151 -53.702  30.796  1.00 31.01      25_4 C  
ATOM   3906  CD1 PHE A 430       2.989 -53.740  31.901  1.00 37.18      25_4 C  
ATOM   3907  CD2 PHE A 430       0.856 -54.178  30.923  1.00 33.66      25_4 C  
ATOM   3908  CE1 PHE A 430       2.547 -54.259  33.111  1.00 37.33      25_4 C  
ATOM   3909  CE2 PHE A 430       0.406 -54.698  32.127  1.00 38.94      25_4 C  
ATOM   3910  CZ  PHE A 430       1.255 -54.742  33.222  1.00 39.00      25_4 C  
ATOM   3911  N   GLU A 431       2.719 -56.525  28.480  1.00 36.65      25_4 N  
ATOM   3912  HN  GLU A 431       3.540 -56.676  29.066  1.00  0.00      25_4 H  
ATOM   3913  CA  GLU A 431       1.986 -57.677  27.957  1.00 42.84      25_4 C  
ATOM   3914  C   GLU A 431       1.354 -58.581  29.009  1.00 42.25      25_4 C  
ATOM   3915  O   GLU A 431       0.870 -59.659  28.682  1.00 45.86      25_4 O  
ATOM   3916  CB  GLU A 431       2.885 -58.513  27.040  1.00 34.69      25_4 C  
ATOM   3917  CG  GLU A 431       3.213 -57.824  25.727  1.00 43.69      25_4 C  
ATOM   3918  CD  GLU A 431       4.020 -58.698  24.776  1.00 49.94      25_4 C  
ATOM   3919  OE1 GLU A 431       3.746 -58.647  23.559  1.00 57.89      25_4 O  
ATOM   3920  OE2 GLU A 431       4.926 -59.427  25.242  1.00 53.50      25_4 O  
ATOM   3921  N   HIS A 432       1.354 -58.155  30.265  1.00 40.05      25_4 N  
ATOM   3922  HN  HIS A 432       1.775 -57.256  30.500  1.00  0.00      25_4 H  
ATOM   3923  CA  HIS A 432       0.752 -58.973  31.305  1.00 35.96      25_4 C  
ATOM   3924  C   HIS A 432      -0.717 -58.657  31.539  1.00 38.70      25_4 C  
ATOM   3925  O   HIS A 432      -1.081 -57.510  31.787  1.00 40.09      25_4 O  
ATOM   3926  CB  HIS A 432       1.501 -58.847  32.629  1.00 41.04      25_4 C  
ATOM   3927  CG  HIS A 432       0.907 -59.681  33.718  1.00 45.88      25_4 C  
ATOM   3928  ND1 HIS A 432       0.901 -61.059  33.674  1.00 55.33      25_4 N  
ATOM   3929  HD1 HIS A 432       1.295 -61.627  32.924  1.00  0.00      25_4 H  
ATOM   3930  CD2 HIS A 432       0.264 -59.337  34.858  1.00 42.97      25_4 C  
ATOM   3931  CE1 HIS A 432       0.304 -61.528  34.756  1.00 47.65      25_4 C  
ATOM   3932  NE2 HIS A 432      -0.099 -60.503  35.486  1.00 43.65      25_4 N  
ATOM   3933  HE2 HIS A 432      -0.599 -60.567  36.373  1.00  0.00      25_4 H  
ATOM   3934  N   ARG A 433      -1.553 -59.689  31.471  1.00 41.65      25_4 N  
ATOM   3935  HN  ARG A 433      -1.201 -60.594  31.158  1.00  0.00      25_4 H  
ATOM   3936  CA  ARG A 433      -2.957 -59.561  31.832  1.00 41.44      25_4 C  
ATOM   3937  C   ARG A 433      -3.126 -59.902  33.312  1.00 45.29      25_4 C  
ATOM   3938  O   ARG A 433      -2.819 -61.018  33.738  1.00 47.40      25_4 O  
ATOM   3939  CB  ARG A 433      -3.832 -60.474  30.965  1.00 42.38      25_4 C  
ATOM   3940  CG  ARG A 433      -5.311 -60.200  31.143  1.00 44.26      25_4 C  
ATOM   3941  CD  ARG A 433      -6.191 -61.160  30.372  1.00 40.92      25_4 C  
ATOM   3942  NE  ARG A 433      -7.506 -61.254  31.004  1.00 39.33      25_4 N  
ATOM   3943  HE  ARG A 433      -7.603 -61.869  31.812  1.00  0.00      25_4 H  
ATOM   3944  CZ  ARG A 433      -8.582 -60.592  30.595  1.00 47.08      25_4 C  
ATOM   3945  NH1 ARG A 433      -8.513 -59.801  29.523  1.00 39.16      25_4 N  
ATOM   3946 1HH1 ARG A 433      -9.340 -59.292  29.209  1.00  0.00      25_4 H  
ATOM   3947 2HH1 ARG A 433      -7.630 -59.691  29.024  1.00  0.00      25_4 H  
ATOM   3948  NH2 ARG A 433      -9.734 -60.736  31.246  1.00 36.70      25_4 N  
ATOM   3949 1HH2 ARG A 433     -10.561 -60.227  30.932  1.00  0.00      25_4 H  
ATOM   3950 2HH2 ARG A 433      -9.787 -61.341  32.066  1.00  0.00      25_4 H  
ATOM   3951  N   ALA A 434      -3.603 -58.936  34.092  1.00 44.26      25_4 N  
ATOM   3952  HN  ALA A 434      -3.886 -58.052  33.670  1.00  0.00      25_4 H  
ATOM   3953  CA  ALA A 434      -3.733 -59.107  35.536  1.00 43.11      25_4 C  
ATOM   3954  C   ALA A 434      -4.686 -60.244  35.879  1.00 47.55      25_4 C  
ATOM   3955  O   ALA A 434      -5.775 -60.329  35.315  1.00 45.46      25_4 O  
ATOM   3956  CB  ALA A 434      -4.214 -57.808  36.181  1.00 39.53      25_4 C  
ATOM   3957  N   SER A 435      -4.281 -61.105  36.812  1.00 42.61      25_4 N  
ATOM   3958  HN  SER A 435      -3.341 -61.011  37.197  1.00  0.00      25_4 H  
ATOM   3959  CA  SER A 435      -5.146 -62.184  37.302  1.00 40.94      25_4 C  
ATOM   3960  C   SER A 435      -6.480 -61.666  37.833  1.00 42.54      25_4 C  
ATOM   3961  O   SER A 435      -7.473 -62.383  37.854  1.00 45.17      25_4 O  
ATOM   3962  CB  SER A 435      -4.445 -62.977  38.403  1.00 41.44      25_4 C  
ATOM   3963  OG  SER A 435      -4.071 -62.121  39.467  1.00 47.25      25_4 O  
ATOM   3964  HG  SER A 435      -3.635 -62.614  40.152  1.00  0.00      25_4 H  
ATOM   3965  N   THR A 436      -6.501 -60.410  38.253  1.00 42.27      25_4 N  
ATOM   3966  HN  THR A 436      -5.659 -59.841  38.169  1.00  0.00      25_4 H  
ATOM   3967  CA  THR A 436      -7.700 -59.826  38.832  1.00 41.89      25_4 C  
ATOM   3968  C   THR A 436      -8.550 -59.070  37.814  1.00 42.34      25_4 C  
ATOM   3969  O   THR A 436      -9.574 -58.491  38.171  1.00 45.34      25_4 O  
ATOM   3970  CB  THR A 436      -7.323 -58.836  39.933  1.00 48.65      25_4 C  
ATOM   3971  OG1 THR A 436      -6.477 -57.815  39.376  1.00 42.36      25_4 O  
ATOM   3972  HG1 THR A 436      -6.243 -57.199  40.061  1.00  0.00      25_4 H  
ATOM   3973  CG2 THR A 436      -6.582 -59.554  41.059  1.00 43.58      25_4 C  
ATOM   3974  N   LEU A 437      -8.123 -59.053  36.555  1.00 41.43      25_4 N  
ATOM   3975  HN  LEU A 437      -7.327 -59.629  36.283  1.00  0.00      25_4 H  
ATOM   3976  CA  LEU A 437      -8.786 -58.215  35.558  1.00 35.88      25_4 C  
ATOM   3977  C   LEU A 437     -10.246 -58.615  35.368  1.00 40.25      25_4 C  
ATOM   3978  O   LEU A 437     -10.555 -59.788  35.157  1.00 45.39      25_4 O  
ATOM   3979  CB  LEU A 437      -8.029 -58.257  34.228  1.00 41.68      25_4 C  
ATOM   3980  CG  LEU A 437      -8.371 -57.196  33.179  1.00 42.33      25_4 C  
ATOM   3981  CD1 LEU A 437      -8.115 -55.801  33.705  1.00 42.63      25_4 C  
ATOM   3982  CD2 LEU A 437      -7.563 -57.435  31.920  1.00 46.87      25_4 C  
ATOM   3983  N   SER A 438     -11.140 -57.637  35.459  1.00 36.85      25_4 N  
ATOM   3984  HN  SER A 438     -10.817 -56.680  35.602  1.00  0.00      25_4 H  
ATOM   3985  CA  SER A 438     -12.571 -57.897  35.359  1.00 37.81      25_4 C  
ATOM   3986  C   SER A 438     -13.133 -57.781  33.941  1.00 43.71      25_4 C  
ATOM   3987  O   SER A 438     -14.305 -58.085  33.719  1.00 42.20      25_4 O  
ATOM   3988  CB  SER A 438     -13.343 -56.962  36.286  1.00 37.28      25_4 C  
ATOM   3989  OG  SER A 438     -13.099 -55.606  35.955  1.00 47.30      25_4 O  
ATOM   3990  HG  SER A 438     -13.580 -55.024  36.532  1.00  0.00      25_4 H  
ATOM   3991  N   TRP A 439     -12.318 -57.314  32.996  1.00 40.26      25_4 N  
ATOM   3992  HN  TRP A 439     -11.383 -56.995  33.252  1.00  0.00      25_4 H  
ATOM   3993  CA  TRP A 439     -12.742 -57.251  31.598  1.00 36.20      25_4 C  
ATOM   3994  C   TRP A 439     -12.593 -58.636  30.954  1.00 39.52      25_4 C  
ATOM   3995  O   TRP A 439     -11.715 -59.416  31.343  1.00 34.88      25_4 O  
ATOM   3996  CB  TRP A 439     -11.939 -56.193  30.806  1.00 43.09      25_4 C  
ATOM   3997  CG  TRP A 439     -12.157 -54.767  31.259  1.00 39.80      25_4 C  
ATOM   3998  CD1 TRP A 439     -11.387 -54.061  32.148  1.00 35.68      25_4 C  
ATOM   3999  CD2 TRP A 439     -13.208 -53.881  30.852  1.00 32.60      25_4 C  
ATOM   4000  NE1 TRP A 439     -11.901 -52.796  32.320  1.00 32.21      25_4 N  
ATOM   4001  HE1 TRP A 439     -11.511 -52.076  32.928  1.00  0.00      25_4 H  
ATOM   4002  CE2 TRP A 439     -13.021 -52.661  31.543  1.00 32.13      25_4 C  
ATOM   4003  CE3 TRP A 439     -14.301 -54.006  29.998  1.00 29.33      25_4 C  
ATOM   4004  CZ2 TRP A 439     -13.872 -51.570  31.381  1.00 30.05      25_4 C  
ATOM   4005  CZ3 TRP A 439     -15.151 -52.917  29.840  1.00 29.28      25_4 C  
ATOM   4006  CH2 TRP A 439     -14.926 -51.717  30.522  1.00 31.80      25_4 C  
ATOM   4007  N   PRO A 440     -13.436 -58.942  29.951  1.00 37.23      25_4 N  
ATOM   4008  CA  PRO A 440     -13.389 -60.285  29.369  1.00 38.54      25_4 C  
ATOM   4009  C   PRO A 440     -12.061 -60.593  28.688  1.00 42.17      25_4 C  
ATOM   4010  O   PRO A 440     -11.295 -59.687  28.359  1.00 39.66      25_4 O  
ATOM   4011  CB  PRO A 440     -14.529 -60.265  28.347  1.00 36.50      25_4 C  
ATOM   4012  CG  PRO A 440     -14.705 -58.849  28.002  1.00 40.04      25_4 C  
ATOM   4013  CD  PRO A 440     -14.382 -58.067  29.238  1.00 36.19      25_4 C  
ATOM   4014  N   LEU A 441     -11.807 -61.880  28.489  1.00 42.57      25_4 N  
ATOM   4015  HN  LEU A 441     -12.514 -62.562  28.763  1.00  0.00      25_4 H  
ATOM   4016  CA  LEU A 441     -10.568 -62.365  27.898  1.00 46.00      25_4 C  
ATOM   4017  C   LEU A 441     -10.276 -61.831  26.479  1.00 44.01      25_4 C  
ATOM   4018  O   LEU A 441      -9.110 -61.675  26.103  1.00 43.18      25_4 O  
ATOM   4019  CB  LEU A 441     -10.567 -63.895  27.894  1.00 45.23      25_4 C  
ATOM   4020  CG  LEU A 441      -9.180 -64.531  27.885  1.00 58.45      25_4 C  
ATOM   4021  CD1 LEU A 441      -8.648 -64.632  29.308  1.00 50.74      25_4 C  
ATOM   4022  CD2 LEU A 441      -9.206 -65.895  27.200  1.00 51.07      25_4 C  
ATOM   4023  N   TRP A 442     -11.314 -61.551  25.693  1.00 35.06      25_4 N  
ATOM   4024  HN  TRP A 442     -12.266 -61.680  26.035  1.00  0.00      25_4 H  
ATOM   4025  CA  TRP A 442     -11.081 -61.057  24.335  1.00 35.97      25_4 C  
ATOM   4026  C   TRP A 442     -10.421 -59.681  24.305  1.00 42.24      25_4 C  
ATOM   4027  O   TRP A 442      -9.782 -59.315  23.320  1.00 43.67      25_4 O  
ATOM   4028  CB  TRP A 442     -12.352 -61.082  23.465  1.00 42.18      25_4 C  
ATOM   4029  CG  TRP A 442     -13.410 -60.053  23.782  1.00 36.16      25_4 C  
ATOM   4030  CD1 TRP A 442     -14.552 -60.253  24.499  1.00 41.14      25_4 C  
ATOM   4031  CD2 TRP A 442     -13.444 -58.680  23.351  1.00 36.80      25_4 C  
ATOM   4032  NE1 TRP A 442     -15.290 -59.088  24.558  1.00 35.95      25_4 N  
ATOM   4033  HE1 TRP A 442     -16.181 -58.974  25.041  1.00  0.00      25_4 H  
ATOM   4034  CE2 TRP A 442     -14.629 -58.109  23.862  1.00 34.25      25_4 C  
ATOM   4035  CE3 TRP A 442     -12.584 -57.878  22.589  1.00 34.50      25_4 C  
ATOM   4036  CZ2 TRP A 442     -14.973 -56.771  23.644  1.00 31.47      25_4 C  
ATOM   4037  CZ3 TRP A 442     -12.929 -56.554  22.366  1.00 32.15      25_4 C  
ATOM   4038  CH2 TRP A 442     -14.112 -56.013  22.898  1.00 41.97      25_4 C  
ATOM   4039  N   MET A 443     -10.564 -58.923  25.389  1.00 42.85      25_4 N  
ATOM   4040  HN  MET A 443     -11.103 -59.272  26.181  1.00  0.00      25_4 H  
ATOM   4041  CA  MET A 443      -9.959 -57.599  25.457  1.00 38.62      25_4 C  
ATOM   4042  C   MET A 443      -8.434 -57.634  25.669  1.00 36.18      25_4 C  
ATOM   4043  O   MET A 443      -7.757 -56.625  25.482  1.00 38.21      25_4 O  
ATOM   4044  CB  MET A 443     -10.644 -56.742  26.518  1.00 37.86      25_4 C  
ATOM   4045  CG  MET A 443     -12.046 -56.277  26.138  1.00 41.71      25_4 C  
ATOM   4046  SD  MET A 443     -12.548 -54.867  27.159  1.00 43.98      25_4 S  
ATOM   4047  CE  MET A 443     -14.172 -54.520  26.554  1.00 41.46      25_4 C  
ATOM   4048  N   GLY A 444      -7.898 -58.797  26.023  1.00 31.09      25_4 N  
ATOM   4049  HN  GLY A 444      -8.506 -59.606  26.150  1.00  0.00      25_4 H  
ATOM   4050  CA  GLY A 444      -6.467 -58.948  26.234  1.00 33.90      25_4 C  
ATOM   4051  C   GLY A 444      -5.932 -58.112  27.389  1.00 41.94      25_4 C  
ATOM   4052  O   GLY A 444      -6.468 -58.148  28.503  1.00 37.08      25_4 O  
ATOM   4053  N   VAL A 445      -4.864 -57.366  27.116  1.00 38.64      25_4 N  
ATOM   4054  HN  VAL A 445      -4.405 -57.486  26.213  1.00  0.00      25_4 H  
ATOM   4055  CA  VAL A 445      -4.320 -56.384  28.049  1.00 34.40      25_4 C  
ATOM   4056  C   VAL A 445      -4.777 -54.977  27.639  1.00 35.72      25_4 C  
ATOM   4057  O   VAL A 445      -4.157 -54.351  26.787  1.00 33.66      25_4 O  
ATOM   4058  CB  VAL A 445      -2.779 -56.421  28.045  1.00 36.45      25_4 C  
ATOM   4059  CG1 VAL A 445      -2.219 -55.552  29.152  1.00 36.16      25_4 C  
ATOM   4060  CG2 VAL A 445      -2.281 -57.848  28.185  1.00 38.42      25_4 C  
ATOM   4061  N   PRO A 446      -5.858 -54.466  28.253  1.00 37.79      25_4 N  
ATOM   4062  CA  PRO A 446      -6.420 -53.199  27.769  1.00 35.12      25_4 C  
ATOM   4063  C   PRO A 446      -5.706 -51.946  28.278  1.00 35.89      25_4 C  
ATOM   4064  O   PRO A 446      -4.942 -51.977  29.245  1.00 36.94      25_4 O  
ATOM   4065  CB  PRO A 446      -7.869 -53.218  28.305  1.00 29.88      25_4 C  
ATOM   4066  CG  PRO A 446      -8.062 -54.588  28.924  1.00 36.29      25_4 C  
ATOM   4067  CD  PRO A 446      -6.682 -55.039  29.325  1.00 34.06      25_4 C  
ATOM   4068  N   HIS A 447      -5.978 -50.847  27.587  1.00 35.54      25_4 N  
ATOM   4069  HN  HIS A 447      -6.511 -50.958  26.724  1.00  0.00      25_4 H  
ATOM   4070  CA  HIS A 447      -5.581 -49.498  27.955  1.00 32.79      25_4 C  
ATOM   4071  C   HIS A 447      -5.823 -49.234  29.442  1.00 37.54      25_4 C  
ATOM   4072  O   HIS A 447      -6.912 -49.489  29.952  1.00 32.64      25_4 O  
ATOM   4073  CB  HIS A 447      -6.441 -48.549  27.135  1.00 30.02      25_4 C  
ATOM   4074  CG  HIS A 447      -5.985 -47.123  27.139  1.00 41.63      25_4 C  
ATOM   4075  ND1 HIS A 447      -4.792 -46.718  26.578  1.00 34.15      25_4 N  
ATOM   4076  HD1 HIS A 447      -4.102 -47.336  26.150  1.00  0.00      25_4 H  
ATOM   4077  CD2 HIS A 447      -6.594 -45.996  27.581  1.00 35.55      25_4 C  
ATOM   4078  CE1 HIS A 447      -4.682 -45.407  26.681  1.00 32.67      25_4 C  
ATOM   4079  NE2 HIS A 447      -5.761 -44.943  27.286  1.00 36.04      25_4 N  
ATOM   4080  HE2 HIS A 447      -5.946 -43.963  27.499  1.00  0.00      25_4 H  
ATOM   4081  N   GLY A 448      -4.806 -48.727  30.129  1.00 30.64      25_4 N  
ATOM   4082  HN  GLY A 448      -3.909 -48.593  29.662  1.00  0.00      25_4 H  
ATOM   4083  CA  GLY A 448      -4.936 -48.357  31.532  1.00 34.36      25_4 C  
ATOM   4084  C   GLY A 448      -4.554 -49.428  32.540  1.00 31.39      25_4 C  
ATOM   4085  O   GLY A 448      -4.496 -49.163  33.740  1.00 39.94      25_4 O  
ATOM   4086  N   TYR A 449      -4.275 -50.638  32.070  1.00 33.59      25_4 N  
ATOM   4087  HN  TYR A 449      -4.171 -50.786  31.066  1.00  0.00      25_4 H  
ATOM   4088  CA  TYR A 449      -4.118 -51.756  32.995  1.00 36.79      25_4 C  
ATOM   4089  C   TYR A 449      -2.684 -52.152  33.306  1.00 32.87      25_4 C  
ATOM   4090  O   TYR A 449      -2.425 -53.223  33.849  1.00 41.38      25_4 O  
ATOM   4091  CB  TYR A 449      -5.048 -52.928  32.626  1.00 28.37      25_4 C  
ATOM   4092  CG  TYR A 449      -6.456 -52.534  32.997  1.00 35.94      25_4 C  
ATOM   4093  CD1 TYR A 449      -6.893 -52.618  34.316  1.00 31.82      25_4 C  
ATOM   4094  CD2 TYR A 449      -7.315 -51.982  32.059  1.00 32.22      25_4 C  
ATOM   4095  CE1 TYR A 449      -8.172 -52.210  34.674  1.00 29.46      25_4 C  
ATOM   4096  CE2 TYR A 449      -8.590 -51.573  32.407  1.00 31.76      25_4 C  
ATOM   4097  CZ  TYR A 449      -9.011 -51.687  33.719  1.00 32.65      25_4 C  
ATOM   4098  OH  TYR A 449     -10.280 -51.273  34.068  1.00 35.19      25_4 O  
ATOM   4099  HH  TYR A 449     -10.569 -51.351  34.969  1.00  0.00      25_4 H  
ATOM   4100  N   GLU A 450      -1.762 -51.246  32.999  1.00 38.03      25_4 N  
ATOM   4101  HN  GLU A 450      -2.021 -50.448  32.420  1.00  0.00      25_4 H  
ATOM   4102  CA  GLU A 450      -0.389 -51.367  33.471  1.00 36.57      25_4 C  
ATOM   4103  C   GLU A 450      -0.195 -50.491  34.706  1.00 36.29      25_4 C  
ATOM   4104  O   GLU A 450       0.705 -50.734  35.504  1.00 35.76      25_4 O  
ATOM   4105  CB  GLU A 450       0.601 -50.964  32.374  1.00 32.61      25_4 C  
ATOM   4106  CG  GLU A 450       0.976 -49.483  32.334  1.00 30.51      25_4 C  
ATOM   4107  CD  GLU A 450      -0.107 -48.594  31.735  1.00 39.78      25_4 C  
ATOM   4108  OE1 GLU A 450      -1.270 -49.042  31.613  1.00 38.99      25_4 O  
ATOM   4109  OE2 GLU A 450       0.211 -47.439  31.369  1.00 37.74      25_4 O  
ATOM   4110  N   ILE A 451      -1.051 -49.481  34.858  1.00 29.39      25_4 N  
ATOM   4111  HN  ILE A 451      -1.830 -49.392  34.206  1.00  0.00      25_4 H  
ATOM   4112  CA  ILE A 451      -0.909 -48.498  35.927  1.00 33.63      25_4 C  
ATOM   4113  C   ILE A 451      -0.852 -49.125  37.331  1.00 40.93      25_4 C  
ATOM   4114  O   ILE A 451      -0.001 -48.754  38.141  1.00 35.17      25_4 O  
ATOM   4115  CB  ILE A 451      -2.042 -47.447  35.889  1.00 30.68      25_4 C  
ATOM   4116  CG1 ILE A 451      -2.061 -46.719  34.544  1.00 32.24      25_4 C  
ATOM   4117  CG2 ILE A 451      -1.890 -46.453  37.030  1.00 31.58      25_4 C  
ATOM   4118  CD1 ILE A 451      -3.220 -45.756  34.390  1.00 26.31      25_4 C  
ATOM   4119  N   GLU A 452      -1.745 -50.075  37.608  1.00 35.28      25_4 N  
ATOM   4120  HN  GLU A 452      -2.399 -50.370  36.883  1.00  0.00      25_4 H  
ATOM   4121  CA  GLU A 452      -1.809 -50.705  38.926  1.00 38.95      25_4 C  
ATOM   4122  C   GLU A 452      -0.515 -51.444  39.265  1.00 40.02      25_4 C  
ATOM   4123  O   GLU A 452      -0.175 -51.598  40.438  1.00 38.73      25_4 O  
ATOM   4124  CB  GLU A 452      -3.019 -51.641  39.040  1.00 34.51      25_4 C  
ATOM   4125  CG  GLU A 452      -2.974 -52.832  38.084  1.00 42.62      25_4 C  
ATOM   4126  CD  GLU A 452      -4.359 -53.409  37.787  1.00 47.73      25_4 C  
ATOM   4127  OE1 GLU A 452      -4.511 -54.646  37.849  1.00 50.82      25_4 O  
ATOM   4128  OE2 GLU A 452      -5.295 -52.632  37.492  1.00 40.30      25_4 O  
ATOM   4129  N   PHE A 453       0.212 -51.879  38.238  1.00 37.66      25_4 N  
ATOM   4130  HN  PHE A 453      -0.147 -51.772  37.289  1.00  0.00      25_4 H  
ATOM   4131  CA  PHE A 453       1.516 -52.507  38.447  1.00 37.18      25_4 C  
ATOM   4132  C   PHE A 453       2.633 -51.502  38.697  1.00 42.10      25_4 C  
ATOM   4133  O   PHE A 453       3.533 -51.757  39.497  1.00 40.35      25_4 O  
ATOM   4134  CB  PHE A 453       1.866 -53.452  37.293  1.00 33.32      25_4 C  
ATOM   4135  CG  PHE A 453       1.037 -54.698  37.289  1.00 42.27      25_4 C  
ATOM   4136  CD1 PHE A 453      -0.183 -54.731  36.642  1.00 40.38      25_4 C  
ATOM   4137  CD2 PHE A 453       1.454 -55.824  37.981  1.00 36.90      25_4 C  
ATOM   4138  CE1 PHE A 453      -0.964 -55.870  36.668  1.00 44.03      25_4 C  
ATOM   4139  CE2 PHE A 453       0.675 -56.962  38.007  1.00 40.13      25_4 C  
ATOM   4140  CZ  PHE A 453      -0.534 -56.983  37.357  1.00 37.45      25_4 C  
ATOM   4141  N   ILE A 454       2.573 -50.361  38.016  1.00 40.73      25_4 N  
ATOM   4142  HN  ILE A 454       1.811 -50.213  37.354  1.00  0.00      25_4 H  
ATOM   4143  CA  ILE A 454       3.572 -49.322  38.197  1.00 32.34      25_4 C  
ATOM   4144  C   ILE A 454       3.489 -48.762  39.623  1.00 36.82      25_4 C  
ATOM   4145  O   ILE A 454       4.511 -48.435  40.231  1.00 32.82      25_4 O  
ATOM   4146  CB  ILE A 454       3.391 -48.183  37.177  1.00 35.77      25_4 C  
ATOM   4147  CG1 ILE A 454       3.380 -48.730  35.739  1.00 35.38      25_4 C  
ATOM   4148  CG2 ILE A 454       4.481 -47.136  37.341  1.00 29.06      25_4 C  
ATOM   4149  CD1 ILE A 454       4.627 -49.472  35.357  1.00 41.85      25_4 C  
ATOM   4150  N   PHE A 455       2.267 -48.669  40.149  1.00 32.83      25_4 N  
ATOM   4151  HN  PHE A 455       1.470 -48.994  39.602  1.00  0.00      25_4 H  
ATOM   4152  CA  PHE A 455       2.031 -48.118  41.482  1.00 34.84      25_4 C  
ATOM   4153  C   PHE A 455       2.142 -49.178  42.572  1.00 34.92      25_4 C  
ATOM   4154  O   PHE A 455       1.963 -48.881  43.744  1.00 35.79      25_4 O  
ATOM   4155  CB  PHE A 455       0.670 -47.418  41.555  1.00 28.21      25_4 C  
ATOM   4156  CG  PHE A 455       0.688 -46.008  41.031  1.00 38.38      25_4 C  
ATOM   4157  CD1 PHE A 455       0.589 -45.751  39.666  1.00 28.99      25_4 C  
ATOM   4158  CD2 PHE A 455       0.818 -44.937  41.901  1.00 36.48      25_4 C  
ATOM   4159  CE1 PHE A 455       0.614 -44.455  39.187  1.00 30.73      25_4 C  
ATOM   4160  CE2 PHE A 455       0.842 -43.633  41.424  1.00 36.55      25_4 C  
ATOM   4161  CZ  PHE A 455       0.737 -43.392  40.066  1.00 37.18      25_4 C  
ATOM   4162  N   GLY A 456       2.432 -50.412  42.174  1.00 38.80      25_4 N  
ATOM   4163  HN  GLY A 456       2.497 -50.608  41.175  1.00  0.00      25_4 H  
ATOM   4164  CA  GLY A 456       2.658 -51.485  43.117  1.00 37.69      25_4 C  
ATOM   4165  C   GLY A 456       1.418 -51.878  43.896  1.00 40.48      25_4 C  
ATOM   4166  O   GLY A 456       1.519 -52.378  45.016  1.00 41.83      25_4 O  
ATOM   4167  N   ILE A 457       0.247 -51.641  43.311  1.00 39.90      25_4 N  
ATOM   4168  HN  ILE A 457       0.229 -51.141  42.422  1.00  0.00      25_4 H  
ATOM   4169  CA  ILE A 457      -1.018 -52.078  43.909  1.00 36.65      25_4 C  
ATOM   4170  C   ILE A 457      -1.054 -53.587  44.249  1.00 44.86      25_4 C  
ATOM   4171  O   ILE A 457      -1.655 -53.977  45.251  1.00 41.27      25_4 O  
ATOM   4172  CB  ILE A 457      -2.230 -51.684  43.026  1.00 43.89      25_4 C  
ATOM   4173  CG1 ILE A 457      -2.201 -50.187  42.700  1.00 41.12      25_4 C  
ATOM   4174  CG2 ILE A 457      -3.539 -52.041  43.703  1.00 37.22      25_4 C  
ATOM   4175  CD1 ILE A 457      -2.303 -49.283  43.914  1.00 37.05      25_4 C  
ATOM   4176  N   PRO A 458      -0.402 -54.445  43.431  1.00 40.05      25_4 N  
ATOM   4177  CA  PRO A 458      -0.361 -55.850  43.862  1.00 44.27      25_4 C  
ATOM   4178  C   PRO A 458       0.221 -56.124  45.250  1.00 46.91      25_4 C  
ATOM   4179  O   PRO A 458      -0.022 -57.213  45.765  1.00 53.73      25_4 O  
ATOM   4180  CB  PRO A 458       0.510 -56.509  42.799  1.00 34.43      25_4 C  
ATOM   4181  CG  PRO A 458       0.164 -55.749  41.554  1.00 43.80      25_4 C  
ATOM   4182  CD  PRO A 458      -0.012 -54.315  42.013  1.00 44.27      25_4 C  
ATOM   4183  N   LEU A 459       0.962 -55.189  45.838  1.00 40.92      25_4 N  
ATOM   4184  HN  LEU A 459       1.135 -54.306  45.358  1.00  0.00      25_4 H  
ATOM   4185  CA  LEU A 459       1.530 -55.416  47.165  1.00 40.30      25_4 C  
ATOM   4186  C   LEU A 459       0.486 -55.248  48.265  1.00 36.79      25_4 C  
ATOM   4187  O   LEU A 459       0.746 -55.570  49.413  1.00 45.84      25_4 O  
ATOM   4188  CB  LEU A 459       2.722 -54.497  47.433  1.00 40.06      25_4 C  
ATOM   4189  CG  LEU A 459       3.956 -54.688  46.557  1.00 47.35      25_4 C  
ATOM   4190  CD1 LEU A 459       5.055 -53.748  47.009  1.00 45.40      25_4 C  
ATOM   4191  CD2 LEU A 459       4.419 -56.126  46.610  1.00 46.23      25_4 C  
ATOM   4192  N   ASP A 460      -0.687 -54.734  47.907  1.00 43.73      25_4 N  
ATOM   4193  HN  ASP A 460      -0.827 -54.442  46.940  1.00  0.00      25_4 H  
ATOM   4194  CA  ASP A 460      -1.776 -54.577  48.860  1.00 37.87      25_4 C  
ATOM   4195  C   ASP A 460      -2.333 -55.947  49.231  1.00 52.56      25_4 C  
ATOM   4196  O   ASP A 460      -2.918 -56.628  48.388  1.00 46.78      25_4 O  
ATOM   4197  CB  ASP A 460      -2.882 -53.702  48.282  1.00 37.00      25_4 C  
ATOM   4198  CG  ASP A 460      -3.872 -53.234  49.338  1.00 52.44      25_4 C  
ATOM   4199  OD1 ASP A 460      -3.870 -53.793  50.456  1.00 54.64      25_4 O  
ATOM   4200  OD2 ASP A 460      -4.661 -52.310  49.046  1.00 58.35      25_4 O  
ATOM   4201  N   PRO A 461      -2.148 -56.352  50.503  1.00 54.96      25_4 N  
ATOM   4202  CA  PRO A 461      -2.530 -57.683  51.001  1.00 60.57      25_4 C  
ATOM   4203  C   PRO A 461      -4.014 -57.975  50.787  1.00 53.35      25_4 C  
ATOM   4204  O   PRO A 461      -4.375 -59.079  50.380  1.00 62.54      25_4 O  
ATOM   4205  CB  PRO A 461      -2.224 -57.601  52.503  1.00 53.51      25_4 C  
ATOM   4206  CG  PRO A 461      -1.217 -56.508  52.633  1.00 63.16      25_4 C  
ATOM   4207  CD  PRO A 461      -1.556 -55.513  51.561  1.00 50.97      25_4 C  
ATOM   4208  N   SER A 462      -4.855 -56.976  51.037  1.00 43.15      25_4 N  
ATOM   4209  HN  SER A 462      -4.476 -56.089  51.370  1.00  0.00      25_4 H  
ATOM   4210  CA  SER A 462      -6.297 -57.096  50.855  1.00 47.74      25_4 C  
ATOM   4211  C   SER A 462      -6.739 -57.294  49.401  1.00 57.37      25_4 C  
ATOM   4212  O   SER A 462      -7.932 -57.351  49.117  1.00 64.79      25_4 O  
ATOM   4213  CB  SER A 462      -6.996 -55.862  51.423  1.00 56.82      25_4 C  
ATOM   4214  OG  SER A 462      -6.559 -54.684  50.771  1.00 59.76      25_4 O  
ATOM   4215  HG  SER A 462      -6.994 -53.917  51.124  1.00  0.00      25_4 H  
ATOM   4216  N   ARG A 463      -5.791 -57.379  48.477  1.00 51.25      25_4 N  
ATOM   4217  HN  ARG A 463      -4.814 -57.253  48.741  1.00  0.00      25_4 H  
ATOM   4218  CA  ARG A 463      -6.134 -57.651  47.089  1.00 56.64      25_4 C  
ATOM   4219  C   ARG A 463      -5.618 -59.029  46.683  1.00 57.30      25_4 C  
ATOM   4220  O   ARG A 463      -4.807 -59.625  47.390  1.00 61.07      25_4 O  
ATOM   4221  CB  ARG A 463      -5.622 -56.542  46.169  1.00 54.01      25_4 C  
ATOM   4222  CG  ARG A 463      -6.236 -55.190  46.487  1.00 49.84      25_4 C  
ATOM   4223  CD  ARG A 463      -5.812 -54.124  45.498  1.00 54.57      25_4 C  
ATOM   4224  NE  ARG A 463      -6.339 -52.808  45.855  1.00 60.89      25_4 N  
ATOM   4225  HE  ARG A 463      -5.825 -52.257  46.542  1.00  0.00      25_4 H  
ATOM   4226  CZ  ARG A 463      -7.447 -52.285  45.339  1.00 54.08      25_4 C  
ATOM   4227  NH1 ARG A 463      -8.144 -52.964  44.438  1.00 57.81      25_4 N  
ATOM   4228 1HH1 ARG A 463      -7.827 -53.887  44.142  1.00  0.00      25_4 H  
ATOM   4229 2HH1 ARG A 463      -8.994 -52.563  44.042  1.00  0.00      25_4 H  
ATOM   4230  NH2 ARG A 463      -7.859 -51.083  45.724  1.00 56.84      25_4 N  
ATOM   4231 1HH2 ARG A 463      -7.323 -50.561  46.417  1.00  0.00      25_4 H  
ATOM   4232 2HH2 ARG A 463      -8.709 -50.682  45.328  1.00  0.00      25_4 H  
ATOM   4233  N   ASN A 464      -6.091 -59.536  45.551  1.00 55.40      25_4 N  
ATOM   4234  HN  ASN A 464      -6.554 -58.925  44.878  1.00  0.00      25_4 H  
ATOM   4235  CA  ASN A 464      -5.955 -60.957  45.260  1.00 58.85      25_4 C  
ATOM   4236  C   ASN A 464      -4.895 -61.292  44.219  1.00 49.95      25_4 C  
ATOM   4237  O   ASN A 464      -5.020 -62.278  43.502  1.00 61.28      25_4 O  
ATOM   4238  CB  ASN A 464      -7.316 -61.549  44.850  1.00 51.64      25_4 C  
ATOM   4239  CG  ASN A 464      -8.375 -61.409  45.944  1.00 71.40      25_4 C  
ATOM   4240  OD1 ASN A 464      -8.053 -61.336  47.136  1.00 77.59      25_4 O  
ATOM   4241  ND2 ASN A 464      -9.643 -61.372  45.542  1.00 69.63      25_4 N  
ATOM   4242 1HD2 ASN A 464     -10.349 -61.279  46.272  1.00  0.00      25_4 H  
ATOM   4243 2HD2 ASN A 464      -9.909 -61.432  44.559  1.00  0.00      25_4 H  
ATOM   4244  N   TYR A 465      -3.848 -60.480  44.141  1.00 48.03      25_4 N  
ATOM   4245  HN  TYR A 465      -3.774 -59.687  44.779  1.00  0.00      25_4 H  
ATOM   4246  CA  TYR A 465      -2.799 -60.712  43.149  1.00 47.99      25_4 C  
ATOM   4247  C   TYR A 465      -1.927 -61.898  43.557  1.00 44.81      25_4 C  
ATOM   4248  O   TYR A 465      -1.812 -62.217  44.735  1.00 47.31      25_4 O  
ATOM   4249  CB  TYR A 465      -1.937 -59.456  42.958  1.00 43.03      25_4 C  
ATOM   4250  CG  TYR A 465      -2.641 -58.293  42.282  1.00 40.20      25_4 C  
ATOM   4251  CD1 TYR A 465      -3.355 -57.358  43.020  1.00 35.06      25_4 C  
ATOM   4252  CD2 TYR A 465      -2.577 -58.124  40.903  1.00 37.13      25_4 C  
ATOM   4253  CE1 TYR A 465      -3.994 -56.292  42.406  1.00 43.89      25_4 C  
ATOM   4254  CE2 TYR A 465      -3.211 -57.068  40.284  1.00 33.75      25_4 C  
ATOM   4255  CZ  TYR A 465      -3.914 -56.152  41.034  1.00 40.64      25_4 C  
ATOM   4256  OH  TYR A 465      -4.542 -55.100  40.407  1.00 40.58      25_4 O  
ATOM   4257  HH  TYR A 465      -5.027 -54.468  40.924  1.00  0.00      25_4 H  
ATOM   4258  N   THR A 466      -1.308 -62.549  42.582  1.00 45.60      25_4 N  
ATOM   4259  HN  THR A 466      -1.444 -62.252  41.616  1.00  0.00      25_4 H  
ATOM   4260  CA  THR A 466      -0.435 -63.684  42.868  1.00 44.02      25_4 C  
ATOM   4261  C   THR A 466       0.942 -63.246  43.361  1.00 46.25      25_4 C  
ATOM   4262  O   THR A 466       1.339 -62.092  43.188  1.00 48.23      25_4 O  
ATOM   4263  CB  THR A 466      -0.230 -64.565  41.612  1.00 44.71      25_4 C  
ATOM   4264  OG1 THR A 466       0.622 -63.887  40.676  1.00 49.49      25_4 O  
ATOM   4265  HG1 THR A 466       0.748 -64.428  39.905  1.00  0.00      25_4 H  
ATOM   4266  CG2 THR A 466      -1.562 -64.877  40.953  1.00 36.81      25_4 C  
ATOM   4267  N   ALA A 467       1.671 -64.188  43.950  1.00 48.12      25_4 N  
ATOM   4268  HN  ALA A 467       1.241 -65.094  44.137  1.00  0.00      25_4 H  
ATOM   4269  CA  ALA A 467       3.060 -63.979  44.339  1.00 48.80      25_4 C  
ATOM   4270  C   ALA A 467       3.937 -63.533  43.164  1.00 44.57      25_4 C  
ATOM   4271  O   ALA A 467       4.771 -62.643  43.321  1.00 50.16      25_4 O  
ATOM   4272  CB  ALA A 467       3.630 -65.247  44.982  1.00 36.70      25_4 C  
ATOM   4273  N   GLU A 468       3.758 -64.158  41.999  1.00 48.91      25_4 N  
ATOM   4274  HN  GLU A 468       3.100 -64.936  41.948  1.00  0.00      25_4 H  
ATOM   4275  CA  GLU A 468       4.483 -63.755  40.792  1.00 50.61      25_4 C  
ATOM   4276  C   GLU A 468       4.188 -62.295  40.450  1.00 48.36      25_4 C  
ATOM   4277  O   GLU A 468       5.082 -61.528  40.080  1.00 44.70      25_4 O  
ATOM   4278  CB  GLU A 468       4.061 -64.590  39.582  1.00 56.03      25_4 C  
ATOM   4279  CG  GLU A 468       4.209 -66.096  39.662  1.00 70.23      25_4 C  
ATOM   4280  CD  GLU A 468       3.601 -66.769  38.426  1.00 93.78      25_4 C  
ATOM   4281  OE1 GLU A 468       2.351 -66.787  38.304  1.00 80.02      25_4 O  
ATOM   4282  OE2 GLU A 468       4.369 -67.247  37.560  1.00 90.03      25_4 O  
ATOM   4283  N   GLU A 469       2.916 -61.931  40.550  1.00 39.12      25_4 N  
ATOM   4284  HN  GLU A 469       2.227 -62.609  40.875  1.00  0.00      25_4 H  
ATOM   4285  CA  GLU A 469       2.484 -60.589  40.207  1.00 35.96      25_4 C  
ATOM   4286  C   GLU A 469       3.091 -59.523  41.119  1.00 50.28      25_4 C  
ATOM   4287  O   GLU A 469       3.446 -58.437  40.641  1.00 44.53      25_4 O  
ATOM   4288  CB  GLU A 469       0.956 -60.510  40.152  1.00 36.32      25_4 C  
ATOM   4289  CG  GLU A 469       0.387 -61.075  38.833  1.00 35.71      25_4 C  
ATOM   4290  CD  GLU A 469      -1.131 -61.125  38.810  1.00 43.25      25_4 C  
ATOM   4291  OE1 GLU A 469      -1.737 -61.396  39.867  1.00 43.99      25_4 O  
ATOM   4292  OE2 GLU A 469      -1.722 -60.890  37.737  1.00 45.16      25_4 O  
ATOM   4293  N   LYS A 470       3.239 -59.839  42.410  1.00 39.46      25_4 N  
ATOM   4294  HN  LYS A 470       2.897 -60.739  42.747  1.00  0.00      25_4 H  
ATOM   4295  CA  LYS A 470       3.882 -58.919  43.348  1.00 38.18      25_4 C  
ATOM   4296  C   LYS A 470       5.328 -58.664  42.948  1.00 39.19      25_4 C  
ATOM   4297  O   LYS A 470       5.765 -57.517  42.865  1.00 43.81      25_4 O  
ATOM   4298  CB  LYS A 470       3.807 -59.434  44.797  1.00 34.74      25_4 C  
ATOM   4299  CG  LYS A 470       2.389 -59.551  45.321  1.00 42.08      25_4 C  
ATOM   4300  CD  LYS A 470       2.345 -60.207  46.693  1.00 53.61      25_4 C  
ATOM   4301  CE  LYS A 470       0.924 -60.242  47.237  1.00 45.72      25_4 C  
ATOM   4302  NZ  LYS A 470       0.894 -60.579  48.689  1.00 64.70      25_4 N  
ATOM   4303  HZ1 LYS A 470      -0.058 -60.602  49.054  1.00  0.00      25_4 H  
ATOM   4304  HZ2 LYS A 470       1.483 -59.945  49.229  1.00  0.00      25_4 H  
ATOM   4305  HZ3 LYS A 470       1.385 -61.453  48.877  1.00  0.00      25_4 H  
ATOM   4306  N   ILE A 471       6.065 -59.735  42.693  1.00 37.13      25_4 N  
ATOM   4307  HN  ILE A 471       5.659 -60.661  42.825  1.00  0.00      25_4 H  
ATOM   4308  CA  ILE A 471       7.444 -59.622  42.228  1.00 44.98      25_4 C  
ATOM   4309  C   ILE A 471       7.543 -58.790  40.943  1.00 47.58      25_4 C  
ATOM   4310  O   ILE A 471       8.462 -57.982  40.788  1.00 47.52      25_4 O  
ATOM   4311  CB  ILE A 471       8.067 -61.018  42.008  1.00 47.57      25_4 C  
ATOM   4312  CG1 ILE A 471       8.202 -61.751  43.353  1.00 50.03      25_4 C  
ATOM   4313  CG2 ILE A 471       9.411 -60.910  41.302  1.00 40.89      25_4 C  
ATOM   4314  CD1 ILE A 471       8.643 -63.192  43.228  1.00 50.85      25_4 C  
ATOM   4315  N   PHE A 472       6.582 -58.980  40.041  1.00 36.41      25_4 N  
ATOM   4316  HN  PHE A 472       5.848 -59.659  40.241  1.00  0.00      25_4 H  
ATOM   4317  CA  PHE A 472       6.539 -58.249  38.770  1.00 43.23      25_4 C  
ATOM   4318  C   PHE A 472       6.326 -56.754  39.020  1.00 41.32      25_4 C  
ATOM   4319  O   PHE A 472       7.035 -55.910  38.465  1.00 37.28      25_4 O  
ATOM   4320  CB  PHE A 472       5.437 -58.833  37.870  1.00 39.73      25_4 C  
ATOM   4321  CG  PHE A 472       5.242 -58.109  36.564  1.00 40.52      25_4 C  
ATOM   4322  CD1 PHE A 472       6.292 -57.942  35.672  1.00 38.14      25_4 C  
ATOM   4323  CD2 PHE A 472       3.986 -57.639  36.205  1.00 42.87      25_4 C  
ATOM   4324  CE1 PHE A 472       6.100 -57.289  34.460  1.00 39.32      25_4 C  
ATOM   4325  CE2 PHE A 472       3.784 -56.985  34.990  1.00 36.80      25_4 C  
ATOM   4326  CZ  PHE A 472       4.846 -56.814  34.116  1.00 36.62      25_4 C  
ATOM   4327  N   ALA A 473       5.361 -56.433  39.877  1.00 38.07      25_4 N  
ATOM   4328  HN  ALA A 473       4.757 -57.165  40.251  1.00  0.00      25_4 H  
ATOM   4329  CA  ALA A 473       5.154 -55.050  40.289  1.00 40.00      25_4 C  
ATOM   4330  C   ALA A 473       6.446 -54.441  40.856  1.00 43.67      25_4 C  
ATOM   4331  O   ALA A 473       6.786 -53.298  40.549  1.00 39.11      25_4 O  
ATOM   4332  CB  ALA A 473       4.018 -54.954  41.294  1.00 35.40      25_4 C  
ATOM   4333  N   GLN A 474       7.186 -55.213  41.646  1.00 35.26      25_4 N  
ATOM   4334  HN  GLN A 474       6.884 -56.165  41.853  1.00  0.00      25_4 H  
ATOM   4335  CA  GLN A 474       8.427 -54.706  42.217  1.00 40.97      25_4 C  
ATOM   4336  C   GLN A 474       9.474 -54.431  41.147  1.00 36.92      25_4 C  
ATOM   4337  O   GLN A 474      10.200 -53.443  41.230  1.00 41.62      25_4 O  
ATOM   4338  CB  GLN A 474       8.961 -55.635  43.309  1.00 44.73      25_4 C  
ATOM   4339  CG  GLN A 474       8.134 -55.575  44.589  1.00 38.03      25_4 C  
ATOM   4340  CD  GLN A 474       8.477 -56.674  45.578  1.00 48.63      25_4 C  
ATOM   4341  OE1 GLN A 474       8.725 -57.824  45.200  1.00 48.97      25_4 O  
ATOM   4342  NE2 GLN A 474       8.494 -56.322  46.857  1.00 44.74      25_4 N  
ATOM   4343 1HE2 GLN A 474       8.289 -55.373  47.169  1.00  0.00      25_4 H  
ATOM   4344 2HE2 GLN A 474       8.725 -57.061  47.522  1.00  0.00      25_4 H  
ATOM   4345  N   ARG A 475       9.541 -55.293  40.137  1.00 40.33      25_4 N  
ATOM   4346  HN  ARG A 475       8.977 -56.142  40.166  1.00  0.00      25_4 H  
ATOM   4347  CA  ARG A 475      10.406 -55.047  38.989  1.00 41.84      25_4 C  
ATOM   4348  C   ARG A 475      10.069 -53.726  38.297  1.00 37.18      25_4 C  
ATOM   4349  O   ARG A 475      10.967 -52.940  37.978  1.00 41.02      25_4 O  
ATOM   4350  CB  ARG A 475      10.292 -56.175  37.970  1.00 45.15      25_4 C  
ATOM   4351  CG  ARG A 475      11.033 -57.436  38.323  1.00 49.70      25_4 C  
ATOM   4352  CD  ARG A 475      10.856 -58.462  37.207  1.00 47.58      25_4 C  
ATOM   4353  NE  ARG A 475      11.293 -57.938  35.916  1.00 43.35      25_4 N  
ATOM   4354  HE  ARG A 475      12.089 -57.300  35.903  1.00  0.00      25_4 H  
ATOM   4355  CZ  ARG A 475      10.717 -58.242  34.757  1.00 44.45      25_4 C  
ATOM   4356  NH1 ARG A 475       9.671 -59.055  34.729  1.00 40.17      25_4 N  
ATOM   4357 1HH1 ARG A 475       9.315 -59.453  35.598  1.00  0.00      25_4 H  
ATOM   4358 2HH1 ARG A 475       9.229 -59.288  33.840  1.00  0.00      25_4 H  
ATOM   4359  NH2 ARG A 475      11.180 -57.724  33.626  1.00 36.92      25_4 N  
ATOM   4360 1HH2 ARG A 475      11.985 -57.098  33.648  1.00  0.00      25_4 H  
ATOM   4361 2HH2 ARG A 475      10.738 -57.957  32.737  1.00  0.00      25_4 H  
ATOM   4362  N   LEU A 476       8.777 -53.486  38.070  1.00 29.76      25_4 N  
ATOM   4363  HN  LEU A 476       8.080 -54.138  38.429  1.00  0.00      25_4 H  
ATOM   4364  CA  LEU A 476       8.334 -52.308  37.317  1.00 39.60      25_4 C  
ATOM   4365  C   LEU A 476       8.576 -51.001  38.075  1.00 42.60      25_4 C  
ATOM   4366  O   LEU A 476       9.021 -49.997  37.490  1.00 37.94      25_4 O  
ATOM   4367  CB  LEU A 476       6.861 -52.434  36.919  1.00 38.36      25_4 C  
ATOM   4368  CG  LEU A 476       6.529 -53.508  35.874  1.00 41.51      25_4 C  
ATOM   4369  CD1 LEU A 476       5.127 -53.317  35.345  1.00 42.56      25_4 C  
ATOM   4370  CD2 LEU A 476       7.511 -53.481  34.733  1.00 38.19      25_4 C  
ATOM   4371  N   MET A 477       8.280 -51.019  39.374  1.00 31.92      25_4 N  
ATOM   4372  HN  MET A 477       7.845 -51.851  39.773  1.00  0.00      25_4 H  
ATOM   4373  CA  MET A 477       8.561 -49.884  40.238  1.00 32.67      25_4 C  
ATOM   4374  C   MET A 477      10.055 -49.566  40.213  1.00 36.25      25_4 C  
ATOM   4375  O   MET A 477      10.442 -48.402  40.175  1.00 33.67      25_4 O  
ATOM   4376  CB  MET A 477       8.108 -50.165  41.677  1.00 36.27      25_4 C  
ATOM   4377  CG  MET A 477       6.602 -50.224  41.857  1.00 35.60      25_4 C  
ATOM   4378  SD  MET A 477       6.125 -50.188  43.597  1.00 43.55      25_4 S  
ATOM   4379  CE  MET A 477       6.868 -51.725  44.156  1.00 38.36      25_4 C  
ATOM   4380  N   ARG A 478      10.885 -50.607  40.223  1.00 32.72      25_4 N  
ATOM   4381  HN  ARG A 478      10.501 -51.549  40.300  1.00  0.00      25_4 H  
ATOM   4382  CA  ARG A 478      12.334 -50.434  40.126  1.00 35.48      25_4 C  
ATOM   4383  C   ARG A 478      12.764 -49.817  38.782  1.00 42.33      25_4 C  
ATOM   4384  O   ARG A 478      13.603 -48.904  38.762  1.00 37.99      25_4 O  
ATOM   4385  CB  ARG A 478      13.062 -51.764  40.381  1.00 33.84      25_4 C  
ATOM   4386  CG  ARG A 478      14.580 -51.696  40.280  1.00 31.01      25_4 C  
ATOM   4387  CD  ARG A 478      15.177 -50.722  41.301  1.00 43.45      25_4 C  
ATOM   4388  NE  ARG A 478      14.731 -51.025  42.655  1.00 40.35      25_4 N  
ATOM   4389  HE  ARG A 478      13.978 -50.459  43.047  1.00  0.00      25_4 H  
ATOM   4390  CZ  ARG A 478      15.242 -51.991  43.412  1.00 44.84      25_4 C  
ATOM   4391  NH1 ARG A 478      16.230 -52.753  42.955  1.00 38.23      25_4 N  
ATOM   4392 1HH1 ARG A 478      16.596 -52.597  42.016  1.00  0.00      25_4 H  
ATOM   4393 2HH1 ARG A 478      16.622 -53.494  43.536  1.00  0.00      25_4 H  
ATOM   4394  NH2 ARG A 478      14.767 -52.193  44.631  1.00 40.93      25_4 N  
ATOM   4395 1HH2 ARG A 478      14.009 -51.608  44.982  1.00  0.00      25_4 H  
ATOM   4396 2HH2 ARG A 478      15.159 -52.934  45.212  1.00  0.00      25_4 H  
ATOM   4397  N   TYR A 479      12.204 -50.297  37.667  1.00 34.04      25_4 N  
ATOM   4398  HN  TYR A 479      11.560 -51.086  37.718  1.00  0.00      25_4 H  
ATOM   4399  CA  TYR A 479      12.519 -49.684  36.364  1.00 31.98      25_4 C  
ATOM   4400  C   TYR A 479      12.148 -48.199  36.367  1.00 35.21      25_4 C  
ATOM   4401  O   TYR A 479      12.964 -47.347  36.004  1.00 33.35      25_4 O  
ATOM   4402  CB  TYR A 479      11.782 -50.371  35.203  1.00 36.35      25_4 C  
ATOM   4403  CG  TYR A 479      12.239 -51.771  34.867  1.00 33.29      25_4 C  
ATOM   4404  CD1 TYR A 479      13.590 -52.097  34.800  1.00 35.34      25_4 C  
ATOM   4405  CD2 TYR A 479      11.311 -52.769  34.607  1.00 37.06      25_4 C  
ATOM   4406  CE1 TYR A 479      13.999 -53.385  34.487  1.00 34.37      25_4 C  
ATOM   4407  CE2 TYR A 479      11.707 -54.055  34.294  1.00 35.14      25_4 C  
ATOM   4408  CZ  TYR A 479      13.047 -54.360  34.235  1.00 39.03      25_4 C  
ATOM   4409  OH  TYR A 479      13.416 -55.647  33.919  1.00 39.69      25_4 O  
ATOM   4410  HH  TYR A 479      14.341 -55.858  33.878  1.00  0.00      25_4 H  
ATOM   4411  N   TRP A 480      10.920 -47.896  36.795  1.00 33.75      25_4 N  
ATOM   4412  HN  TRP A 480      10.319 -48.642  37.145  1.00  0.00      25_4 H  
ATOM   4413  CA  TRP A 480      10.413 -46.523  36.776  1.00 32.93      25_4 C  
ATOM   4414  C   TRP A 480      11.229 -45.599  37.672  1.00 35.90      25_4 C  
ATOM   4415  O   TRP A 480      11.517 -44.456  37.314  1.00 32.86      25_4 O  
ATOM   4416  CB  TRP A 480       8.937 -46.488  37.195  1.00 28.09      25_4 C  
ATOM   4417  CG  TRP A 480       7.968 -46.371  36.038  1.00 35.10      25_4 C  
ATOM   4418  CD1 TRP A 480       7.062 -45.372  35.829  1.00 32.51      25_4 C  
ATOM   4419  CD2 TRP A 480       7.819 -47.283  34.934  1.00 27.97      25_4 C  
ATOM   4420  NE1 TRP A 480       6.363 -45.602  34.666  1.00 28.31      25_4 N  
ATOM   4421  HE1 TRP A 480       5.631 -45.001  34.287  1.00  0.00      25_4 H  
ATOM   4422  CE2 TRP A 480       6.808 -46.767  34.100  1.00 31.00      25_4 C  
ATOM   4423  CE3 TRP A 480       8.446 -48.483  34.572  1.00 30.17      25_4 C  
ATOM   4424  CZ2 TRP A 480       6.405 -47.412  32.921  1.00 29.83      25_4 C  
ATOM   4425  CZ3 TRP A 480       8.045 -49.120  33.408  1.00 33.74      25_4 C  
ATOM   4426  CH2 TRP A 480       7.033 -48.582  32.597  1.00 30.05      25_4 C  
ATOM   4427  N   ALA A 481      11.606 -46.100  38.842  1.00 35.13      25_4 N  
ATOM   4428  HN  ALA A 481      11.378 -47.068  39.069  1.00  0.00      25_4 H  
ATOM   4429  CA  ALA A 481      12.339 -45.293  39.807  1.00 34.39      25_4 C  
ATOM   4430  C   ALA A 481      13.798 -45.149  39.390  1.00 37.08      25_4 C  
ATOM   4431  O   ALA A 481      14.395 -44.089  39.584  1.00 33.95      25_4 O  
ATOM   4432  CB  ALA A 481      12.233 -45.896  41.181  1.00 35.06      25_4 C  
ATOM   4433  N   ASN A 482      14.361 -46.212  38.814  1.00 31.48      25_4 N  
ATOM   4434  HN  ASN A 482      13.856 -47.098  38.795  1.00  0.00      25_4 H  
ATOM   4435  CA  ASN A 482      15.689 -46.129  38.210  1.00 37.29      25_4 C  
ATOM   4436  C   ASN A 482      15.720 -45.027  37.164  1.00 41.03      25_4 C  
ATOM   4437  O   ASN A 482      16.632 -44.196  37.158  1.00 39.72      25_4 O  
ATOM   4438  CB  ASN A 482      16.113 -47.460  37.578  1.00 37.19      25_4 C  
ATOM   4439  CG  ASN A 482      16.648 -48.458  38.600  1.00 39.88      25_4 C  
ATOM   4440  OD1 ASN A 482      16.743 -48.156  39.790  1.00 41.87      25_4 O  
ATOM   4441  ND2 ASN A 482      16.986 -49.658  38.138  1.00 39.75      25_4 N  
ATOM   4442 1HD2 ASN A 482      16.907 -49.908  37.152  1.00  0.00      25_4 H  
ATOM   4443 2HD2 ASN A 482      17.344 -50.325  38.821  1.00  0.00      25_4 H  
ATOM   4444  N   PHE A 483      14.711 -45.009  36.293  1.00 38.03      25_4 N  
ATOM   4445  HN  PHE A 483      13.982 -45.720  36.353  1.00  0.00      25_4 H  
ATOM   4446  CA  PHE A 483      14.634 -43.985  35.254  1.00 40.17      25_4 C  
ATOM   4447  C   PHE A 483      14.566 -42.584  35.865  1.00 34.08      25_4 C  
ATOM   4448  O   PHE A 483      15.284 -41.687  35.446  1.00 41.51      25_4 O  
ATOM   4449  CB  PHE A 483      13.462 -44.229  34.288  1.00 31.77      25_4 C  
ATOM   4450  CG  PHE A 483      13.294 -43.143  33.259  1.00 31.80      25_4 C  
ATOM   4451  CD1 PHE A 483      14.086 -43.118  32.117  1.00 35.74      25_4 C  
ATOM   4452  CD2 PHE A 483      12.358 -42.138  33.438  1.00 32.00      25_4 C  
ATOM   4453  CE1 PHE A 483      13.940 -42.118  31.168  1.00 30.90      25_4 C  
ATOM   4454  CE2 PHE A 483      12.213 -41.131  32.502  1.00 33.14      25_4 C  
ATOM   4455  CZ  PHE A 483      13.010 -41.120  31.363  1.00 33.36      25_4 C  
ATOM   4456  N   ALA A 484      13.716 -42.403  36.865  1.00 33.59      25_4 N  
ATOM   4457  HN  ALA A 484      13.130 -43.179  37.173  1.00  0.00      25_4 H  
ATOM   4458  CA  ALA A 484      13.606 -41.111  37.532  1.00 41.80      25_4 C  
ATOM   4459  C   ALA A 484      14.940 -40.653  38.160  1.00 46.18      25_4 C  
ATOM   4460  O   ALA A 484      15.255 -39.461  38.194  1.00 43.56      25_4 O  
ATOM   4461  CB  ALA A 484      12.499 -41.163  38.588  1.00 36.76      25_4 C  
ATOM   4462  N   ARG A 485      15.723 -41.608  38.644  1.00 40.23      25_4 N  
ATOM   4463  HN  ARG A 485      15.454 -42.584  38.522  1.00  0.00      25_4 H  
ATOM   4464  CA  ARG A 485      16.962 -41.291  39.347  1.00 44.62      25_4 C  
ATOM   4465  C   ARG A 485      18.129 -41.021  38.413  1.00 40.46      25_4 C  
ATOM   4466  O   ARG A 485      18.973 -40.193  38.723  1.00 44.84      25_4 O  
ATOM   4467  CB  ARG A 485      17.346 -42.413  40.320  1.00 37.15      25_4 C  
ATOM   4468  CG  ARG A 485      16.525 -42.444  41.609  1.00 36.24      25_4 C  
ATOM   4469  CD  ARG A 485      17.049 -43.508  42.585  1.00 34.97      25_4 C  
ATOM   4470  NE  ARG A 485      16.854 -44.869  42.088  1.00 39.19      25_4 N  
ATOM   4471  HE  ARG A 485      17.498 -45.213  41.376  1.00  0.00      25_4 H  
ATOM   4472  CZ  ARG A 485      15.892 -45.689  42.503  1.00 39.46      25_4 C  
ATOM   4473  NH1 ARG A 485      15.032 -45.294  43.436  1.00 33.55      25_4 N  
ATOM   4474 1HH1 ARG A 485      15.110 -44.357  43.832  1.00  0.00      25_4 H  
ATOM   4475 2HH1 ARG A 485      14.294 -45.923  43.754  1.00  0.00      25_4 H  
ATOM   4476  NH2 ARG A 485      15.791 -46.908  41.987  1.00 34.82      25_4 N  
ATOM   4477 1HH2 ARG A 485      16.451 -47.211  41.271  1.00  0.00      25_4 H  
ATOM   4478 2HH2 ARG A 485      15.053 -47.537  42.305  1.00  0.00      25_4 H  
ATOM   4479  N   THR A 486      18.183 -41.728  37.284  1.00 39.79      25_4 N  
ATOM   4480  HN  THR A 486      17.382 -42.300  37.016  1.00  0.00      25_4 H  
ATOM   4481  CA  THR A 486      19.364 -41.703  36.420  1.00 41.44      25_4 C  
ATOM   4482  C   THR A 486      19.072 -41.486  34.939  1.00 43.75      25_4 C  
ATOM   4483  O   THR A 486      19.999 -41.357  34.139  1.00 46.81      25_4 O  
ATOM   4484  CB  THR A 486      20.146 -43.034  36.489  1.00 43.81      25_4 C  
ATOM   4485  OG1 THR A 486      19.350 -44.085  35.925  1.00 42.94      25_4 O  
ATOM   4486  HG1 THR A 486      19.831 -44.903  35.967  1.00  0.00      25_4 H  
ATOM   4487  CG2 THR A 486      20.528 -43.386  37.920  1.00 38.23      25_4 C  
ATOM   4488  N   GLY A 487      17.800 -41.480  34.560  1.00 42.54      25_4 N  
ATOM   4489  HN  GLY A 487      17.063 -41.526  35.264  1.00  0.00      25_4 H  
ATOM   4490  CA  GLY A 487      17.445 -41.409  33.150  1.00 45.52      25_4 C  
ATOM   4491  C   GLY A 487      17.671 -42.727  32.419  1.00 41.48      25_4 C  
ATOM   4492  O   GLY A 487      17.679 -42.771  31.195  1.00 42.97      25_4 O  
ATOM   4493  N   ASP A 488      17.835 -43.805  33.181  1.00 40.35      25_4 N  
ATOM   4494  HN  ASP A 488      17.784 -43.699  34.194  1.00  0.00      25_4 H  
ATOM   4495  CA  ASP A 488      18.085 -45.134  32.629  1.00 40.88      25_4 C  
ATOM   4496  C   ASP A 488      17.388 -46.187  33.511  1.00 44.39      25_4 C  
ATOM   4497  O   ASP A 488      17.738 -46.350  34.684  1.00 47.40      25_4 O  
ATOM   4498  CB  ASP A 488      19.597 -45.374  32.589  1.00 40.11      25_4 C  
ATOM   4499  CG  ASP A 488      19.984 -46.685  31.924  1.00 42.94      25_4 C  
ATOM   4500  OD1 ASP A 488      19.118 -47.563  31.725  1.00 45.28      25_4 O  
ATOM   4501  OD2 ASP A 488      21.182 -46.837  31.607  1.00 45.90      25_4 O  
ATOM   4502  N   PRO A 489      16.404 -46.912  32.948  1.00 38.24      25_4 N  
ATOM   4503  CA  PRO A 489      15.628 -47.850  33.769  1.00 41.38      25_4 C  
ATOM   4504  C   PRO A 489      16.437 -49.069  34.198  1.00 41.09      25_4 C  
ATOM   4505  O   PRO A 489      16.071 -49.737  35.169  1.00 42.09      25_4 O  
ATOM   4506  CB  PRO A 489      14.495 -48.278  32.832  1.00 34.37      25_4 C  
ATOM   4507  CG  PRO A 489      15.091 -48.140  31.452  1.00 37.11      25_4 C  
ATOM   4508  CD  PRO A 489      15.982 -46.930  31.533  1.00 38.54      25_4 C  
ATOM   4509  N   ASN A 490      17.526 -49.351  33.490  1.00 40.17      25_4 N  
ATOM   4510  HN  ASN A 490      17.821 -48.714  32.750  1.00  0.00      25_4 H  
ATOM   4511  CA  ASN A 490      18.309 -50.558  33.752  1.00 42.70      25_4 C  
ATOM   4512  C   ASN A 490      18.854 -50.722  35.172  1.00 53.34      25_4 C  
ATOM   4513  O   ASN A 490      19.316 -49.763  35.802  1.00 45.60      25_4 O  
ATOM   4514  CB  ASN A 490      19.454 -50.687  32.758  1.00 39.63      25_4 C  
ATOM   4515  CG  ASN A 490      18.972 -50.980  31.365  1.00 44.08      25_4 C  
ATOM   4516  OD1 ASN A 490      18.708 -52.130  31.019  1.00 43.34      25_4 O  
ATOM   4517  ND2 ASN A 490      18.853 -49.939  30.551  1.00 33.04      25_4 N  
ATOM   4518 1HD2 ASN A 490      18.526 -50.138  29.606  1.00  0.00      25_4 H  
ATOM   4519 2HD2 ASN A 490      19.072 -48.985  30.838  1.00  0.00      25_4 H  
ATOM   4520  N   GLU A 491      18.778 -51.962  35.650  1.00 52.32      25_4 N  
ATOM   4521  HN  GLU A 491      18.204 -52.638  35.146  1.00  0.00      25_4 H  
ATOM   4522  CA  GLU A 491      19.467 -52.408  36.851  1.00 66.60      25_4 C  
ATOM   4523  C   GLU A 491      20.911 -52.777  36.492  1.00 72.07      25_4 C  
ATOM   4524  O   GLU A 491      21.234 -52.911  35.312  1.00 74.69      25_4 O  
ATOM   4525  CB  GLU A 491      18.741 -53.629  37.420  1.00 68.83      25_4 C  
ATOM   4526  CG  GLU A 491      17.510 -53.305  38.254  1.00 67.61      25_4 C  
ATOM   4527  CD  GLU A 491      17.861 -52.888  39.676  1.00 67.65      25_4 C  
ATOM   4528  OE1 GLU A 491      18.488 -51.821  39.854  1.00 69.78      25_4 O  
ATOM   4529  OE2 GLU A 491      17.515 -53.634  40.617  1.00 73.02      25_4 O  
ATOM   4530  N   PRO A 492      21.790 -52.923  37.502  1.00 85.59      25_4 N  
ATOM   4531  CA  PRO A 492      23.148 -53.429  37.250  1.00 87.59      25_4 C  
ATOM   4532  C   PRO A 492      23.161 -54.735  36.445  1.00 89.12      25_4 C  
ATOM   4533  O   PRO A 492      22.348 -55.626  36.697  1.00 87.20      25_4 O  
ATOM   4534  CB  PRO A 492      23.691 -53.662  38.661  1.00 80.30      25_4 C  
ATOM   4535  CG  PRO A 492      23.019 -52.604  39.478  1.00 67.95      25_4 C  
ATOM   4536  CD  PRO A 492      21.636 -52.433  38.887  1.00 78.01      25_4 C  
ATOM   4537  N   ARG A 493      24.086 -54.829  35.491  1.00 86.85      25_4 N  
ATOM   4538  HN  ARG A 493      24.803 -54.105  35.435  1.00  0.00      25_4 H  
ATOM   4539  CA  ARG A 493      24.121 -55.924  34.518  1.00 90.27      25_4 C  
ATOM   4540  C   ARG A 493      24.074 -57.324  35.138  1.00 94.10      25_4 C  
ATOM   4541  O   ARG A 493      24.693 -57.583  36.177  1.00 86.08      25_4 O  
ATOM   4542  CB  ARG A 493      25.330 -55.773  33.583  1.00 82.01      25_4 C  
ATOM   4543  CG  ARG A 493      25.538 -56.933  32.630  1.00 84.80      25_4 C  
ATOM   4544  CD  ARG A 493      26.653 -56.652  31.637  1.00104.91      25_4 C  
ATOM   4545  NE  ARG A 493      26.259 -55.666  30.633  1.00113.86      25_4 N  
ATOM   4546  HE  ARG A 493      25.534 -54.994  30.884  1.00  0.00      25_4 H  
ATOM   4547  CZ  ARG A 493      26.784 -55.586  29.412  1.00115.86      25_4 C  
ATOM   4548  NH1 ARG A 493      27.729 -56.438  29.031  1.00103.91      25_4 N  
ATOM   4549 1HH1 ARG A 493      28.057 -57.152  29.681  1.00  0.00      25_4 H  
ATOM   4550 2HH1 ARG A 493      28.131 -56.377  28.096  1.00  0.00      25_4 H  
ATOM   4551  NH2 ARG A 493      26.357 -54.657  28.567  1.00117.75      25_4 N  
ATOM   4552 1HH2 ARG A 493      25.631 -54.003  28.860  1.00  0.00      25_4 H  
ATOM   4553 2HH2 ARG A 493      26.759 -54.596  27.632  1.00  0.00      25_4 H  
ATOM   4554  N   ASP A 494      23.322 -58.209  34.482  1.00 95.98      25_4 N  
ATOM   4555  HN  ASP A 494      22.887 -57.917  33.607  1.00  0.00      25_4 H  
ATOM   4556  CA  ASP A 494      23.087 -59.571  34.946  1.00 98.45      25_4 C  
ATOM   4557  C   ASP A 494      22.304 -60.350  33.889  1.00 87.64      25_4 C  
ATOM   4558  O   ASP A 494      22.629 -61.494  33.568  1.00 79.39      25_4 O  
ATOM   4559  CB  ASP A 494      22.313 -59.553  36.269  1.00109.10      25_4 C  
ATOM   4560  CG  ASP A 494      21.994 -60.943  36.783  1.00108.77      25_4 C  
ATOM   4561  OD1 ASP A 494      22.759 -61.884  36.481  1.00110.56      25_4 O  
ATOM   4562  OD2 ASP A 494      20.976 -61.092  37.495  1.00104.31      25_4 O  
ATOM   4563  N   PRO A 498      19.412 -59.248  31.686  1.00 78.24      25_4 N  
ATOM   4564  HN1 PRO A 498      19.376 -58.429  32.293  1.00  0.00      25_4 H  
ATOM   4565  HN2 PRO A 498      20.370 -59.545  31.870  1.00  0.00      25_4 H  
ATOM   4566  CA  PRO A 498      19.234 -58.871  30.274  1.00 81.21      25_4 C  
ATOM   4567  C   PRO A 498      18.906 -57.384  30.159  1.00 68.87      25_4 C  
ATOM   4568  O   PRO A 498      18.020 -56.909  30.874  1.00 65.35      25_4 O  
ATOM   4569  CB  PRO A 498      18.042 -59.724  29.822  1.00 66.24      25_4 C  
ATOM   4570  CG  PRO A 498      17.972 -60.847  30.811  1.00 78.60      25_4 C  
ATOM   4571  CD  PRO A 498      18.445 -60.272  32.116  1.00 75.23      25_4 C  
ATOM   4572  N   GLN A 499      19.610 -56.664  29.286  1.00 50.50      25_4 N  
ATOM   4573  HN  GLN A 499      20.205 -57.139  28.607  1.00  0.00      25_4 H  
ATOM   4574  CA  GLN A 499      19.542 -55.204  29.287  1.00 51.66      25_4 C  
ATOM   4575  C   GLN A 499      18.437 -54.619  28.398  1.00 56.06      25_4 C  
ATOM   4576  O   GLN A 499      18.082 -55.180  27.361  1.00 51.11      25_4 O  
ATOM   4577  CB  GLN A 499      20.898 -54.591  28.914  1.00 45.13      25_4 C  
ATOM   4578  CG  GLN A 499      22.016 -54.865  29.912  1.00 67.20      25_4 C  
ATOM   4579  CD  GLN A 499      21.783 -54.224  31.277  1.00 67.88      25_4 C  
ATOM   4580  OE1 GLN A 499      21.615 -54.919  32.280  1.00 62.78      25_4 O  
ATOM   4581  NE2 GLN A 499      21.793 -52.894  31.321  1.00 59.67      25_4 N  
ATOM   4582 1HE2 GLN A 499      21.637 -52.466  32.233  1.00  0.00      25_4 H  
ATOM   4583 2HE2 GLN A 499      21.932 -52.318  30.490  1.00  0.00      25_4 H  
ATOM   4584  N   TRP A 500      17.915 -53.476  28.836  1.00 48.99      25_4 N  
ATOM   4585  HN  TRP A 500      18.247 -53.113  29.730  1.00  0.00      25_4 H  
ATOM   4586  CA  TRP A 500      16.905 -52.710  28.128  1.00 37.99      25_4 C  
ATOM   4587  C   TRP A 500      17.628 -51.658  27.300  1.00 41.36      25_4 C  
ATOM   4588  O   TRP A 500      18.125 -50.679  27.843  1.00 44.32      25_4 O  
ATOM   4589  CB  TRP A 500      15.975 -52.044  29.156  1.00 37.78      25_4 C  
ATOM   4590  CG  TRP A 500      14.760 -51.310  28.618  1.00 39.64      25_4 C  
ATOM   4591  CD1 TRP A 500      14.573 -50.821  27.351  1.00 41.14      25_4 C  
ATOM   4592  CD2 TRP A 500      13.565 -50.987  29.348  1.00 37.61      25_4 C  
ATOM   4593  NE1 TRP A 500      13.339 -50.218  27.252  1.00 37.19      25_4 N  
ATOM   4594  HE1 TRP A 500      12.961 -49.775  26.415  1.00  0.00      25_4 H  
ATOM   4595  CE2 TRP A 500      12.701 -50.310  28.461  1.00 38.23      25_4 C  
ATOM   4596  CE3 TRP A 500      13.145 -51.203  30.664  1.00 32.63      25_4 C  
ATOM   4597  CZ2 TRP A 500      11.445 -49.852  28.849  1.00 34.50      25_4 C  
ATOM   4598  CZ3 TRP A 500      11.894 -50.747  31.048  1.00 34.42      25_4 C  
ATOM   4599  CH2 TRP A 500      11.061 -50.074  30.144  1.00 37.24      25_4 C  
ATOM   4600  N   PRO A 501      17.686 -51.856  25.975  1.00 39.56      25_4 N  
ATOM   4601  CA  PRO A 501      18.387 -50.936  25.068  1.00 39.33      25_4 C  
ATOM   4602  C   PRO A 501      17.536 -49.726  24.711  1.00 37.93      25_4 C  
ATOM   4603  O   PRO A 501      16.309 -49.812  24.716  1.00 41.81      25_4 O  
ATOM   4604  CB  PRO A 501      18.620 -51.784  23.806  1.00 35.12      25_4 C  
ATOM   4605  CG  PRO A 501      17.748 -53.012  23.956  1.00 43.05      25_4 C  
ATOM   4606  CD  PRO A 501      16.968 -52.911  25.242  1.00 37.90      25_4 C  
ATOM   4607  N   PRO A 502      18.182 -48.600  24.406  1.00 38.52      25_4 N  
ATOM   4608  CA  PRO A 502      17.464 -47.406  23.947  1.00 37.17      25_4 C  
ATOM   4609  C   PRO A 502      16.742 -47.639  22.611  1.00 46.59      25_4 C  
ATOM   4610  O   PRO A 502      17.194 -48.433  21.782  1.00 35.91      25_4 O  
ATOM   4611  CB  PRO A 502      18.582 -46.371  23.760  1.00 32.44      25_4 C  
ATOM   4612  CG  PRO A 502      19.690 -46.840  24.645  1.00 39.07      25_4 C  
ATOM   4613  CD  PRO A 502      19.618 -48.346  24.609  1.00 40.97      25_4 C  
ATOM   4614  N   TYR A 503      15.622 -46.944  22.422  1.00 40.42      25_4 N  
ATOM   4615  HN  TYR A 503      15.273 -46.365  23.186  1.00  0.00      25_4 H  
ATOM   4616  CA  TYR A 503      14.875 -46.974  21.176  1.00 38.14      25_4 C  
ATOM   4617  C   TYR A 503      15.498 -45.977  20.209  1.00 40.77      25_4 C  
ATOM   4618  O   TYR A 503      15.789 -44.843  20.586  1.00 43.65      25_4 O  
ATOM   4619  CB  TYR A 503      13.411 -46.603  21.437  1.00 38.18      25_4 C  
ATOM   4620  CG  TYR A 503      12.517 -46.644  20.214  1.00 40.38      25_4 C  
ATOM   4621  CD1 TYR A 503      12.362 -45.522  19.403  1.00 40.12      25_4 C  
ATOM   4622  CD2 TYR A 503      11.827 -47.802  19.870  1.00 36.50      25_4 C  
ATOM   4623  CE1 TYR A 503      11.552 -45.555  18.285  1.00 37.67      25_4 C  
ATOM   4624  CE2 TYR A 503      11.009 -47.841  18.749  1.00 36.90      25_4 C  
ATOM   4625  CZ  TYR A 503      10.876 -46.714  17.962  1.00 39.30      25_4 C  
ATOM   4626  OH  TYR A 503      10.069 -46.744  16.841  1.00 44.67      25_4 O  
ATOM   4627  HH  TYR A 503       9.604 -47.542  16.619  1.00  0.00      25_4 H  
ATOM   4628  N   THR A 504      15.710 -46.407  18.970  1.00 36.34      25_4 N  
ATOM   4629  HN  THR A 504      15.514 -47.384  18.753  1.00  0.00      25_4 H  
ATOM   4630  CA  THR A 504      16.215 -45.536  17.898  1.00 46.52      25_4 C  
ATOM   4631  C   THR A 504      15.349 -45.662  16.647  1.00 41.78      25_4 C  
ATOM   4632  O   THR A 504      14.710 -46.696  16.433  1.00 41.82      25_4 O  
ATOM   4633  CB  THR A 504      17.676 -45.876  17.514  1.00 41.43      25_4 C  
ATOM   4634  OG1 THR A 504      17.789 -47.282  17.251  1.00 45.90      25_4 O  
ATOM   4635  HG1 THR A 504      17.193 -47.514  16.548  1.00  0.00      25_4 H  
ATOM   4636  CG2 THR A 504      18.632 -45.503  18.642  1.00 38.42      25_4 C  
ATOM   4637  N   ALA A 505      15.331 -44.617  15.821  1.00 44.40      25_4 N  
ATOM   4638  HN  ALA A 505      15.881 -43.790  16.052  1.00  0.00      25_4 H  
ATOM   4639  CA  ALA A 505      14.537 -44.629  14.584  1.00 45.54      25_4 C  
ATOM   4640  C   ALA A 505      14.849 -45.814  13.670  1.00 41.20      25_4 C  
ATOM   4641  O   ALA A 505      13.954 -46.358  13.026  1.00 45.12      25_4 O  
ATOM   4642  CB  ALA A 505      14.705 -43.331  13.829  1.00 42.43      25_4 C  
ATOM   4643  N   GLY A 506      16.111 -46.226  13.626  1.00 41.75      25_4 N  
ATOM   4644  HN  GLY A 506      16.817 -45.751  14.189  1.00  0.00      25_4 H  
ATOM   4645  CA  GLY A 506      16.496 -47.345  12.786  1.00 35.84      25_4 C  
ATOM   4646  C   GLY A 506      16.215 -48.710  13.385  1.00 45.41      25_4 C  
ATOM   4647  O   GLY A 506      15.389 -49.468  12.871  1.00 42.71      25_4 O  
ATOM   4648  N   ALA A 507      16.901 -49.037  14.476  1.00 41.75      25_4 N  
ATOM   4649  HN  ALA A 507      17.544 -48.362  14.890  1.00  0.00      25_4 H  
ATOM   4650  CA  ALA A 507      16.742 -50.358  15.089  1.00 40.21      25_4 C  
ATOM   4651  C   ALA A 507      15.379 -50.558  15.770  1.00 38.86      25_4 C  
ATOM   4652  O   ALA A 507      14.880 -51.684  15.837  1.00 38.74      25_4 O  
ATOM   4653  CB  ALA A 507      17.881 -50.647  16.046  1.00 32.47      25_4 C  
ATOM   4654  N   GLN A 508      14.784 -49.470  16.262  1.00 37.40      25_4 N  
ATOM   4655  HN  GLN A 508      15.298 -48.589  16.272  1.00  0.00      25_4 H  
ATOM   4656  CA  GLN A 508      13.413 -49.499  16.790  1.00 41.43      25_4 C  
ATOM   4657  C   GLN A 508      13.225 -50.516  17.915  1.00 38.59      25_4 C  
ATOM   4658  O   GLN A 508      12.192 -51.177  17.996  1.00 38.37      25_4 O  
ATOM   4659  CB  GLN A 508      12.402 -49.793  15.667  1.00 39.33      25_4 C  
ATOM   4660  CG  GLN A 508      12.301 -48.704  14.610  1.00 44.50      25_4 C  
ATOM   4661  CD  GLN A 508      11.516 -49.145  13.388  1.00 46.59      25_4 C  
ATOM   4662  OE1 GLN A 508      10.337 -49.492  13.479  1.00 45.36      25_4 O  
ATOM   4663  NE2 GLN A 508      12.172 -49.139  12.234  1.00 45.40      25_4 N  
ATOM   4664 1HE2 GLN A 508      13.148 -48.852  12.159  1.00  0.00      25_4 H  
ATOM   4665 2HE2 GLN A 508      11.644 -49.435  11.413  1.00  0.00      25_4 H  
ATOM   4666  N   GLN A 509      14.225 -50.647  18.778  1.00 38.30      25_4 N  
ATOM   4667  HN  GLN A 509      15.027 -50.020  18.720  1.00  0.00      25_4 H  
ATOM   4668  CA  GLN A 509      14.188 -51.678  19.808  1.00 40.01      25_4 C  
ATOM   4669  C   GLN A 509      13.368 -51.277  21.031  1.00 37.14      25_4 C  
ATOM   4670  O   GLN A 509      13.426 -50.137  21.488  1.00 33.89      25_4 O  
ATOM   4671  CB  GLN A 509      15.603 -52.065  20.224  1.00 40.12      25_4 C  
ATOM   4672  CG  GLN A 509      16.295 -52.971  19.230  1.00 40.10      25_4 C  
ATOM   4673  CD  GLN A 509      17.739 -53.233  19.594  1.00 42.71      25_4 C  
ATOM   4674  OE1 GLN A 509      18.523 -52.301  19.776  1.00 41.37      25_4 O  
ATOM   4675  NE2 GLN A 509      18.098 -54.508  19.702  1.00 40.24      25_4 N  
ATOM   4676 1HE2 GLN A 509      19.072 -54.685  19.948  1.00  0.00      25_4 H  
ATOM   4677 2HE2 GLN A 509      17.449 -55.280  19.551  1.00  0.00      25_4 H  
ATOM   4678  N   TYR A 510      12.598 -52.227  21.545  1.00 39.03      25_4 N  
ATOM   4679  HN  TYR A 510      12.549 -53.131  21.074  1.00  0.00      25_4 H  
ATOM   4680  CA  TYR A 510      11.821 -52.022  22.759  1.00 38.76      25_4 C  
ATOM   4681  C   TYR A 510      11.807 -53.337  23.539  1.00 41.91      25_4 C  
ATOM   4682  O   TYR A 510      12.245 -54.363  23.014  1.00 41.80      25_4 O  
ATOM   4683  CB  TYR A 510      10.399 -51.600  22.399  1.00 37.37      25_4 C  
ATOM   4684  CG  TYR A 510       9.615 -52.680  21.696  1.00 39.55      25_4 C  
ATOM   4685  CD1 TYR A 510       9.658 -52.812  20.308  1.00 37.12      25_4 C  
ATOM   4686  CD2 TYR A 510       8.828 -53.571  22.416  1.00 37.91      25_4 C  
ATOM   4687  CE1 TYR A 510       8.938 -53.803  19.664  1.00 33.59      25_4 C  
ATOM   4688  CE2 TYR A 510       8.116 -54.567  21.780  1.00 37.58      25_4 C  
ATOM   4689  CZ  TYR A 510       8.170 -54.675  20.407  1.00 41.62      25_4 C  
ATOM   4690  OH  TYR A 510       7.453 -55.670  19.796  1.00 47.63      25_4 O  
ATOM   4691  HH  TYR A 510       6.924 -56.271  20.308  1.00  0.00      25_4 H  
ATOM   4692  N   VAL A 511      11.314 -53.325  24.778  1.00 34.46      25_4 N  
ATOM   4693  HN  VAL A 511      11.006 -52.448  25.198  1.00  0.00      25_4 H  
ATOM   4694  CA  VAL A 511      11.216 -54.574  25.532  1.00 29.79      25_4 C  
ATOM   4695  C   VAL A 511       9.779 -54.965  25.835  1.00 31.86      25_4 C  
ATOM   4696  O   VAL A 511       8.883 -54.123  25.861  1.00 34.03      25_4 O  
ATOM   4697  CB  VAL A 511      12.024 -54.547  26.854  1.00 44.19      25_4 C  
ATOM   4698  CG1 VAL A 511      13.510 -54.393  26.572  1.00 37.28      25_4 C  
ATOM   4699  CG2 VAL A 511      11.507 -53.451  27.785  1.00 34.52      25_4 C  
ATOM   4700  N   SER A 512       9.556 -56.257  26.049  1.00 29.83      25_4 N  
ATOM   4701  HN  SER A 512      10.294 -56.937  25.864  1.00  0.00      25_4 H  
ATOM   4702  CA  SER A 512       8.265 -56.707  26.546  1.00 33.02      25_4 C  
ATOM   4703  C   SER A 512       8.307 -56.737  28.071  1.00 35.43      25_4 C  
ATOM   4704  O   SER A 512       9.261 -57.234  28.663  1.00 38.35      25_4 O  
ATOM   4705  CB  SER A 512       7.920 -58.090  25.997  1.00 37.07      25_4 C  
ATOM   4706  OG  SER A 512       8.958 -59.011  26.270  1.00 46.75      25_4 O  
ATOM   4707  HG  SER A 512       8.743 -59.871  25.929  1.00  0.00      25_4 H  
ATOM   4708  N   LEU A 513       7.281 -56.182  28.700  1.00 37.65      25_4 N  
ATOM   4709  HN  LEU A 513       6.566 -55.699  28.156  1.00  0.00      25_4 H  
ATOM   4710  CA  LEU A 513       7.150 -56.245  30.148  1.00 36.66      25_4 C  
ATOM   4711  C   LEU A 513       6.081 -57.270  30.512  1.00 39.23      25_4 C  
ATOM   4712  O   LEU A 513       4.894 -57.031  30.295  1.00 39.82      25_4 O  
ATOM   4713  CB  LEU A 513       6.774 -54.873  30.707  1.00 36.02      25_4 C  
ATOM   4714  CG  LEU A 513       7.763 -53.736  30.437  1.00 34.18      25_4 C  
ATOM   4715  CD1 LEU A 513       7.239 -52.413  30.982  1.00 25.37      25_4 C  
ATOM   4716  CD2 LEU A 513       9.136 -54.064  31.009  1.00 26.57      25_4 C  
ATOM   4717  N   ASP A 514       6.506 -58.421  31.026  1.00 37.28      25_4 N  
ATOM   4718  HN  ASP A 514       7.505 -58.626  31.023  1.00  0.00      25_4 H  
ATOM   4719  CA  ASP A 514       5.580 -59.403  31.596  1.00 42.75      25_4 C  
ATOM   4720  C   ASP A 514       6.267 -60.236  32.680  1.00 43.00      25_4 C  
ATOM   4721  O   ASP A 514       7.305 -59.838  33.204  1.00 48.59      25_4 O  
ATOM   4722  CB  ASP A 514       4.951 -60.295  30.520  1.00 42.31      25_4 C  
ATOM   4723  CG  ASP A 514       5.982 -60.992  29.648  1.00 50.48      25_4 C  
ATOM   4724  OD1 ASP A 514       7.171 -61.058  30.029  1.00 55.06      25_4 O  
ATOM   4725  OD2 ASP A 514       5.593 -61.487  28.568  1.00 66.88      25_4 O  
ATOM   4726  N   LEU A 515       5.696 -61.388  33.013  1.00 46.98      25_4 N  
ATOM   4727  HN  LEU A 515       4.864 -61.701  32.512  1.00  0.00      25_4 H  
ATOM   4728  CA  LEU A 515       6.246 -62.215  34.091  1.00 51.24      25_4 C  
ATOM   4729  C   LEU A 515       7.597 -62.822  33.727  1.00 48.90      25_4 C  
ATOM   4730  O   LEU A 515       8.405 -63.108  34.607  1.00 55.12      25_4 O  
ATOM   4731  CB  LEU A 515       5.267 -63.316  34.483  1.00 40.33      25_4 C  
ATOM   4732  CG  LEU A 515       3.920 -62.810  34.982  1.00 46.41      25_4 C  
ATOM   4733  CD1 LEU A 515       3.006 -63.977  35.341  1.00 46.55      25_4 C  
ATOM   4734  CD2 LEU A 515       4.133 -61.893  36.170  1.00 44.70      25_4 C  
ATOM   4735  N   ARG A 516       7.830 -63.013  32.429  1.00 48.37      25_4 N  
ATOM   4736  HN  ARG A 516       7.092 -62.792  31.761  1.00  0.00      25_4 H  
ATOM   4737  CA  ARG A 516       9.101 -63.526  31.927  1.00 47.89      25_4 C  
ATOM   4738  C   ARG A 516      10.147 -62.424  32.008  1.00 46.41      25_4 C  
ATOM   4739  O   ARG A 516       9.802 -61.256  32.121  1.00 49.68      25_4 O  
ATOM   4740  CB  ARG A 516       8.957 -63.960  30.464  1.00 50.31      25_4 C  
ATOM   4741  CG  ARG A 516       7.924 -65.042  30.195  1.00 59.33      25_4 C  
ATOM   4742  CD  ARG A 516       7.749 -65.245  28.684  1.00 66.93      25_4 C  
ATOM   4743  NE  ARG A 516       7.427 -63.985  28.011  1.00 69.40      25_4 N  
ATOM   4744  HE  ARG A 516       6.596 -63.485  28.327  1.00  0.00      25_4 H  
ATOM   4745  CZ  ARG A 516       8.131 -63.438  27.019  1.00 71.76      25_4 C  
ATOM   4746  NH1 ARG A 516       9.216 -64.041  26.538  1.00 66.65      25_4 N  
ATOM   4747 1HH1 ARG A 516       9.518 -64.929  26.939  1.00  0.00      25_4 H  
ATOM   4748 2HH1 ARG A 516       9.754 -63.623  25.779  1.00  0.00      25_4 H  
ATOM   4749  NH2 ARG A 516       7.737 -62.281  26.496  1.00 65.08      25_4 N  
ATOM   4750 1HH2 ARG A 516       6.906 -61.819  26.865  1.00  0.00      25_4 H  
ATOM   4751 2HH2 ARG A 516       8.275 -61.863  25.737  1.00  0.00      25_4 H  
ATOM   4752  N   PRO A 517      11.436 -62.785  31.937  1.00 52.09      25_4 N  
ATOM   4753  CA  PRO A 517      12.477 -61.752  31.868  1.00 47.79      25_4 C  
ATOM   4754  C   PRO A 517      12.358 -60.899  30.603  1.00 57.99      25_4 C  
ATOM   4755  O   PRO A 517      11.756 -61.349  29.620  1.00 49.02      25_4 O  
ATOM   4756  CB  PRO A 517      13.770 -62.568  31.809  1.00 48.76      25_4 C  
ATOM   4757  CG  PRO A 517      13.420 -63.867  32.447  1.00 51.04      25_4 C  
ATOM   4758  CD  PRO A 517      12.005 -64.138  32.057  1.00 46.12      25_4 C  
ATOM   4759  N   LEU A 518      12.930 -59.695  30.641  1.00 52.79      25_4 N  
ATOM   4760  HN  LEU A 518      13.358 -59.387  31.514  1.00  0.00      25_4 H  
ATOM   4761  CA  LEU A 518      12.972 -58.797  29.491  1.00 46.12      25_4 C  
ATOM   4762  C   LEU A 518      13.358 -59.495  28.190  1.00 53.45      25_4 C  
ATOM   4763  O   LEU A 518      14.387 -60.165  28.105  1.00 52.76      25_4 O  
ATOM   4764  CB  LEU A 518      13.952 -57.642  29.730  1.00 48.54      25_4 C  
ATOM   4765  CG  LEU A 518      13.595 -56.517  30.700  1.00 50.18      25_4 C  
ATOM   4766  CD1 LEU A 518      14.569 -55.355  30.542  1.00 41.85      25_4 C  
ATOM   4767  CD2 LEU A 518      12.154 -56.054  30.514  1.00 43.18      25_4 C  
ATOM   4768  N   GLU A 519      12.515 -59.328  27.180  1.00 45.04      25_4 N  
ATOM   4769  HN  GLU A 519      11.625 -58.860  27.352  1.00  0.00      25_4 H  
ATOM   4770  CA  GLU A 519      12.816 -59.789  25.840  1.00 50.55      25_4 C  
ATOM   4771  C   GLU A 519      12.873 -58.558  24.947  1.00 46.20      25_4 C  
ATOM   4772  O   GLU A 519      11.963 -57.732  24.976  1.00 43.91      25_4 O  
ATOM   4773  CB  GLU A 519      11.743 -60.766  25.354  1.00 49.90      25_4 C  
ATOM   4774  CG  GLU A 519      11.959 -61.279  23.926  1.00 65.01      25_4 C  
ATOM   4775  CD  GLU A 519      10.744 -62.029  23.380  1.00 76.02      25_4 C  
ATOM   4776  OE1 GLU A 519      10.015 -62.650  24.187  1.00 83.73      25_4 O  
ATOM   4777  OE2 GLU A 519      10.513 -61.988  22.148  1.00 73.30      25_4 O  
ATOM   4778  N   VAL A 520      13.957 -58.423  24.186  1.00 42.98      25_4 N  
ATOM   4779  HN  VAL A 520      14.684 -59.137  24.232  1.00  0.00      25_4 H  
ATOM   4780  CA  VAL A 520      14.138 -57.287  23.289  1.00 39.18      25_4 C  
ATOM   4781  C   VAL A 520      13.580 -57.605  21.910  1.00 44.32      25_4 C  
ATOM   4782  O   VAL A 520      13.877 -58.653  21.346  1.00 43.03      25_4 O  
ATOM   4783  CB  VAL A 520      15.622 -56.915  23.124  1.00 46.35      25_4 C  
ATOM   4784  CG1 VAL A 520      15.782 -55.814  22.064  1.00 37.77      25_4 C  
ATOM   4785  CG2 VAL A 520      16.225 -56.483  24.461  1.00 37.76      25_4 C  
ATOM   4786  N   ARG A 521      12.766 -56.695  21.382  1.00 44.72      25_4 N  
ATOM   4787  HN  ARG A 521      12.566 -55.850  21.917  1.00  0.00      25_4 H  
ATOM   4788  CA  ARG A 521      12.149 -56.855  20.073  1.00 38.89      25_4 C  
ATOM   4789  C   ARG A 521      12.333 -55.589  19.266  1.00 42.76      25_4 C  
ATOM   4790  O   ARG A 521      12.833 -54.588  19.790  1.00 42.83      25_4 O  
ATOM   4791  CB  ARG A 521      10.663 -57.132  20.228  1.00 42.28      25_4 C  
ATOM   4792  CG  ARG A 521      10.369 -58.381  20.991  1.00 42.73      25_4 C  
ATOM   4793  CD  ARG A 521       8.894 -58.499  21.235  1.00 49.77      25_4 C  
ATOM   4794  NE  ARG A 521       8.615 -59.609  22.134  1.00 53.88      25_4 N  
ATOM   4795  HE  ARG A 521       9.359 -60.284  22.309  1.00  0.00      25_4 H  
ATOM   4796  CZ  ARG A 521       7.451 -59.794  22.738  1.00 50.81      25_4 C  
ATOM   4797  NH1 ARG A 521       6.463 -58.930  22.535  1.00 47.76      25_4 N  
ATOM   4798 1HH1 ARG A 521       6.597 -58.129  21.918  1.00  0.00      25_4 H  
ATOM   4799 2HH1 ARG A 521       5.567 -59.072  23.000  1.00  0.00      25_4 H  
ATOM   4800  NH2 ARG A 521       7.277 -60.836  23.541  1.00 56.20      25_4 N  
ATOM   4801 1HH2 ARG A 521       8.036 -61.500  23.697  1.00  0.00      25_4 H  
ATOM   4802 2HH2 ARG A 521       6.381 -60.978  24.006  1.00  0.00      25_4 H  
ATOM   4803  N   ARG A 522      11.915 -55.639  17.999  1.00 41.39      25_4 N  
ATOM   4804  HN  ARG A 522      11.463 -56.492  17.669  1.00  0.00      25_4 H  
ATOM   4805  CA  ARG A 522      12.077 -54.522  17.059  1.00 45.17      25_4 C  
ATOM   4806  C   ARG A 522      10.741 -54.045  16.483  1.00 43.93      25_4 C  
ATOM   4807  O   ARG A 522       9.879 -54.852  16.146  1.00 37.24      25_4 O  
ATOM   4808  CB  ARG A 522      12.976 -54.928  15.889  1.00 43.20      25_4 C  
ATOM   4809  CG  ARG A 522      14.445 -55.092  16.217  1.00 43.62      25_4 C  
ATOM   4810  CD  ARG A 522      15.272 -55.141  14.934  1.00 38.55      25_4 C  
ATOM   4811  NE  ARG A 522      15.265 -53.856  14.235  1.00 45.46      25_4 N  
ATOM   4812  HE  ARG A 522      15.489 -53.021  14.777  1.00  0.00      25_4 H  
ATOM   4813  CZ  ARG A 522      14.986 -53.697  12.939  1.00 54.37      25_4 C  
ATOM   4814  NH1 ARG A 522      14.691 -54.751  12.188  1.00 45.72      25_4 N  
ATOM   4815 1HH1 ARG A 522      14.478 -54.630  11.198  1.00  0.00      25_4 H  
ATOM   4816 2HH1 ARG A 522      14.676 -55.681  12.606  1.00  0.00      25_4 H  
ATOM   4817  NH2 ARG A 522      15.005 -52.483  12.393  1.00 38.05      25_4 N  
ATOM   4818 1HH2 ARG A 522      14.792 -52.362  11.403  1.00  0.00      25_4 H  
ATOM   4819 2HH2 ARG A 522      15.232 -51.673  12.970  1.00  0.00      25_4 H  
ATOM   4820  N   GLY A 523      10.577 -52.732  16.364  1.00 43.56      25_4 N  
ATOM   4821  HN  GLY A 523      11.284 -52.104  16.747  1.00  0.00      25_4 H  
ATOM   4822  CA  GLY A 523       9.413 -52.171  15.701  1.00 42.27      25_4 C  
ATOM   4823  C   GLY A 523       8.115 -52.140  16.489  1.00 36.58      25_4 C  
ATOM   4824  O   GLY A 523       7.530 -53.178  16.808  1.00 40.03      25_4 O  
ATOM   4825  N   LEU A 524       7.658 -50.930  16.792  1.00 37.52      25_4 N  
ATOM   4826  HN  LEU A 524       8.244 -50.118  16.598  1.00  0.00      25_4 H  
ATOM   4827  CA  LEU A 524       6.347 -50.725  17.393  1.00 39.62      25_4 C  
ATOM   4828  C   LEU A 524       5.298 -50.745  16.283  1.00 41.51      25_4 C  
ATOM   4829  O   LEU A 524       4.876 -49.682  15.805  1.00 37.09      25_4 O  
ATOM   4830  CB  LEU A 524       6.303 -49.376  18.117  1.00 32.63      25_4 C  
ATOM   4831  CG  LEU A 524       7.176 -49.247  19.369  1.00 45.03      25_4 C  
ATOM   4832  CD1 LEU A 524       7.252 -47.804  19.871  1.00 34.98      25_4 C  
ATOM   4833  CD2 LEU A 524       6.643 -50.151  20.461  1.00 35.77      25_4 C  
ATOM   4834  N   ARG A 525       4.890 -51.944  15.868  0.54 35.06      25_4 N  
ATOM   4835  H   ARG A 525       5.274 -52.780  16.309  1.00  0.00      25_4 H  
ATOM   4836  CA  ARG A 525       3.909 -52.092  14.799  0.54 35.83      25_4 C  
ATOM   4837  C   ARG A 525       4.335 -51.311  13.551  0.54 37.32      25_4 C  
ATOM   4838  O   ARG A 525       3.544 -50.556  12.978  0.54 35.43      25_4 O  
ATOM   4839  CB  ARG A 525       2.540 -51.615  15.285  0.54 35.31      25_4 C  
ATOM   4840  CG  ARG A 525       2.001 -52.409  16.460  0.54 37.17      25_4 C  
ATOM   4841  CD  ARG A 525       1.220 -53.601  15.962  0.54 34.98      25_4 C  
ATOM   4842  NE  ARG A 525       0.137 -53.165  15.091  0.54 40.05      25_4 N  
ATOM   4843  HE  ARG A 525      -0.007 -52.162  14.978  1.00  0.00      25_4 H  
ATOM   4844  CZ  ARG A 525      -0.675 -53.984  14.435  0.54 33.74      25_4 C  
ATOM   4845  NH1 ARG A 525      -0.532 -55.297  14.555  0.54 36.94      25_4 N  
ATOM   4846 1HH1 ARG A 525       0.205 -55.681  15.147  1.00  0.00      25_4 H  
ATOM   4847 2HH1 ARG A 525      -1.156 -55.927  14.051  1.00  0.00      25_4 H  
ATOM   4848  NH2 ARG A 525      -1.630 -53.486  13.668  0.54 24.73      25_4 N  
ATOM   4849 1HH2 ARG A 525      -1.740 -52.476  13.576  1.00  0.00      25_4 H  
ATOM   4850 2HH2 ARG A 525      -2.254 -54.116  13.164  1.00  0.00      25_4 H  
ATOM   4851  N   ALA A 526       5.592 -51.491  13.151  1.00 32.77      25_4 N  
ATOM   4852  HN  ALA A 526       6.155 -52.207  13.610  1.00  0.00      25_4 H  
ATOM   4853  CA  ALA A 526       6.194 -50.704  12.081  1.00 37.20      25_4 C  
ATOM   4854  C   ALA A 526       5.400 -50.672  10.771  1.00 36.47      25_4 C  
ATOM   4855  O   ALA A 526       5.246 -49.613  10.170  1.00 32.80      25_4 O  
ATOM   4856  CB  ALA A 526       7.623 -51.181  11.825  1.00 37.50      25_4 C  
ATOM   4857  N   GLN A 527       4.897 -51.826  10.347  1.00 33.53      25_4 N  
ATOM   4858  HN  GLN A 527       5.055 -52.670  10.897  1.00  0.00      25_4 H  
ATOM   4859  CA  GLN A 527       4.127 -51.914   9.117  1.00 37.54      25_4 C  
ATOM   4860  C   GLN A 527       2.851 -51.085   9.200  1.00 36.39      25_4 C  
ATOM   4861  O   GLN A 527       2.532 -50.324   8.287  1.00 44.87      25_4 O  
ATOM   4862  CB  GLN A 527       3.793 -53.372   8.790  1.00 31.60      25_4 C  
ATOM   4863  CG  GLN A 527       5.017 -54.237   8.579  1.00 44.72      25_4 C  
ATOM   4864  CD  GLN A 527       5.987 -53.647   7.560  1.00 48.13      25_4 C  
ATOM   4865  OE1 GLN A 527       7.192 -53.603   7.793  1.00 59.80      25_4 O  
ATOM   4866  NE2 GLN A 527       5.462 -53.202   6.424  1.00 43.70      25_4 N  
ATOM   4867 1HE2 GLN A 527       6.111 -52.808   5.743  1.00  0.00      25_4 H  
ATOM   4868 2HE2 GLN A 527       4.461 -53.239   6.230  1.00  0.00      25_4 H  
ATOM   4869  N   ALA A 528       2.125 -51.227  10.299  1.00 36.56      25_4 N  
ATOM   4870  HN  ALA A 528       2.440 -51.866  11.029  1.00  0.00      25_4 H  
ATOM   4871  CA  ALA A 528       0.885 -50.487  10.482  1.00 34.39      25_4 C  
ATOM   4872  C   ALA A 528       1.168 -49.000  10.661  1.00 33.52      25_4 C  
ATOM   4873  O   ALA A 528       0.455 -48.158  10.122  1.00 43.69      25_4 O  
ATOM   4874  CB  ALA A 528       0.119 -51.027  11.677  1.00 37.29      25_4 C  
ATOM   4875  N   CYS A 529       2.215 -48.670  11.407  1.00 31.15      25_4 N  
ATOM   4876  HN  CYS A 529       2.825 -49.398  11.778  1.00  0.00      25_4 H  
ATOM   4877  CA  CYS A 529       2.496 -47.264  11.698  1.00 28.56      25_4 C  
ATOM   4878  C   CYS A 529       3.081 -46.477  10.514  1.00 39.47      25_4 C  
ATOM   4879  O   CYS A 529       2.951 -45.246  10.454  1.00 34.77      25_4 O  
ATOM   4880  CB  CYS A 529       3.339 -47.135  12.965  1.00 41.13      25_4 C  
ATOM   4881  SG  CYS A 529       2.401 -47.645  14.468  1.00 40.67      25_4 S  
ATOM   4882  N   ALA A 530       3.695 -47.183   9.563  1.00 34.18      25_4 N  
ATOM   4883  HN  ALA A 530       3.882 -48.174   9.713  1.00  0.00      25_4 H  
ATOM   4884  CA  ALA A 530       4.103 -46.552   8.308  1.00 38.36      25_4 C  
ATOM   4885  C   ALA A 530       2.872 -45.977   7.637  1.00 33.27      25_4 C  
ATOM   4886  O   ALA A 530       2.904 -44.866   7.106  1.00 33.66      25_4 O  
ATOM   4887  CB  ALA A 530       4.788 -47.545   7.389  1.00 32.87      25_4 C  
ATOM   4888  N   PHE A 531       1.776 -46.728   7.698  1.00 31.12      25_4 N  
ATOM   4889  HN  PHE A 531       1.819 -47.641   8.152  1.00  0.00      25_4 H  
ATOM   4890  CA  PHE A 531       0.514 -46.272   7.129  1.00 31.54      25_4 C  
ATOM   4891  C   PHE A 531       0.008 -45.006   7.818  1.00 35.22      25_4 C  
ATOM   4892  O   PHE A 531      -0.215 -43.997   7.150  1.00 33.68      25_4 O  
ATOM   4893  CB  PHE A 531      -0.546 -47.385   7.166  1.00 36.85      25_4 C  
ATOM   4894  CG  PHE A 531      -1.940 -46.904   6.869  1.00 34.87      25_4 C  
ATOM   4895  CD1 PHE A 531      -2.328 -46.617   5.568  1.00 37.09      25_4 C  
ATOM   4896  CD2 PHE A 531      -2.868 -46.750   7.890  1.00 30.01      25_4 C  
ATOM   4897  CE1 PHE A 531      -3.618 -46.169   5.288  1.00 38.31      25_4 C  
ATOM   4898  CE2 PHE A 531      -4.150 -46.303   7.623  1.00 30.64      25_4 C  
ATOM   4899  CZ  PHE A 531      -4.530 -46.010   6.319  1.00 41.32      25_4 C  
ATOM   4900  N   TRP A 532      -0.156 -45.048   9.147  1.00 30.68      25_4 N  
ATOM   4901  HN  TRP A 532       0.116 -45.886   9.661  1.00  0.00      25_4 H  
ATOM   4902  CA  TRP A 532      -0.722 -43.904   9.875  1.00 28.92      25_4 C  
ATOM   4903  C   TRP A 532       0.204 -42.702   9.875  1.00 29.99      25_4 C  
ATOM   4904  O   TRP A 532      -0.255 -41.566   9.788  1.00 33.54      25_4 O  
ATOM   4905  CB  TRP A 532      -1.096 -44.265  11.337  1.00 24.88      25_4 C  
ATOM   4906  CG  TRP A 532      -2.147 -45.317  11.430  1.00 26.73      25_4 C  
ATOM   4907  CD1 TRP A 532      -1.966 -46.655  11.680  1.00 27.77      25_4 C  
ATOM   4908  CD2 TRP A 532      -3.550 -45.132  11.234  1.00 26.83      25_4 C  
ATOM   4909  NE1 TRP A 532      -3.180 -47.305  11.668  1.00 24.88      25_4 N  
ATOM   4910  HE1 TRP A 532      -3.322 -48.302  11.830  1.00  0.00      25_4 H  
ATOM   4911  CE2 TRP A 532      -4.166 -46.389  11.402  1.00 28.31      25_4 C  
ATOM   4912  CE3 TRP A 532      -4.349 -44.020  10.944  1.00 24.24      25_4 C  
ATOM   4913  CZ2 TRP A 532      -5.541 -46.561  11.286  1.00 32.59      25_4 C  
ATOM   4914  CZ3 TRP A 532      -5.712 -44.194  10.835  1.00 26.11      25_4 C  
ATOM   4915  CH2 TRP A 532      -6.294 -45.453  10.997  1.00 26.60      25_4 C  
ATOM   4916  N   ASN A 533       1.505 -42.955   9.975  1.00 31.42      25_4 N  
ATOM   4917  HN  ASN A 533       1.833 -43.919   9.922  1.00  0.00      25_4 H  
ATOM   4918  CA  ASN A 533       2.472 -41.877  10.159  1.00 28.56      25_4 C  
ATOM   4919  C   ASN A 533       3.065 -41.318   8.861  1.00 34.47      25_4 C  
ATOM   4920  O   ASN A 533       3.387 -40.138   8.794  1.00 35.26      25_4 O  
ATOM   4921  CB  ASN A 533       3.589 -42.306  11.124  1.00 27.89      25_4 C  
ATOM   4922  CG  ASN A 533       3.083 -42.524  12.550  1.00 38.38      25_4 C  
ATOM   4923  OD1 ASN A 533       2.093 -41.930  12.958  1.00 34.46      25_4 O  
ATOM   4924  ND2 ASN A 533       3.768 -43.380  13.308  1.00 31.53      25_4 N  
ATOM   4925 1HD2 ASN A 533       4.593 -43.875  12.968  1.00  0.00      25_4 H  
ATOM   4926 2HD2 ASN A 533       3.430 -43.525  14.259  1.00  0.00      25_4 H  
ATOM   4927  N   ARG A 534       3.207 -42.154   7.834  1.00 36.10      25_4 N  
ATOM   4928  HN  ARG A 534       2.881 -43.117   7.917  1.00  0.00      25_4 H  
ATOM   4929  CA  ARG A 534       3.827 -41.702   6.586  1.00 36.93      25_4 C  
ATOM   4930  C   ARG A 534       2.834 -41.496   5.460  1.00 37.40      25_4 C  
ATOM   4931  O   ARG A 534       2.827 -40.446   4.836  1.00 46.59      25_4 O  
ATOM   4932  CB  ARG A 534       4.927 -42.654   6.128  1.00 35.15      25_4 C  
ATOM   4933  CG  ARG A 534       6.087 -42.758   7.103  1.00 36.58      25_4 C  
ATOM   4934  CD  ARG A 534       6.943 -43.962   6.785  1.00 42.66      25_4 C  
ATOM   4935  NE  ARG A 534       7.841 -44.283   7.885  1.00 52.06      25_4 N  
ATOM   4936  HE  ARG A 534       7.536 -44.980   8.564  1.00  0.00      25_4 H  
ATOM   4937  CZ  ARG A 534       9.033 -43.724   8.059  1.00 51.58      25_4 C
[truncated: 7,562 more chars]
